# Supplementary material for: N′-(5-Bromo-2-methoxy­benzyl­idene)-3-hydroxy­benzohydrazide methanol hemisolvate
Source: Acta Crystallogr Sect E Struct Rep Online. 2008 Jun 19;64(Pt 7):o1298. doi: 10.1107/S1600536808018205 (PMC2961683; doi:10.1107/S1600536808018205)
Supplement: Supplementary file 1 [file e-64-o1298-sup1.cif]

##############################################################################
###                                                                        ###
###        Electronic paper (Acta Crystallographica Section E)             ###
###                                                                        ###
##############################################################################
#                                                                            #
# This CIF contains the data in a paper accepted for publication in Acta     #
# Crystallographica Section E. It conforms to the requirements of Notes      #
# for Authors for Section E, and has been peer reviewed under the auspices   #
# of the IUCr Commission on Journals.                                        #
#                                                                            #
# Full details of the Crystallographic Information File format               #
# are given in the paper "The Crystallographic Information File (CIF):       #
# a New Standard Archive File for Crystallography" by S. R. Hall, F. H.      #
# Allen and I. D. Brown [Acta Cryst. (1991), A47, 655-685].                  #
#                                                                            #
# The current version of the core CIF dictionary is obtainable from          #
# ftp://ftp.iucr.org/pub/cif_core.dic. The current version number is 2.4.    #
#                                                                            #
# Software is freely available for graphical display of the structure(s) in  #
# this CIF.  For information consult the CIF home page http://www.iucr.org/  #
# cif/home.html                                                              #
#                                                                            #
# This file may be used for bona fide research purposes within the           #
# scientific community so long as proper attribution is given to the journal # 
# article from which it was obtained.                                        #
#                                                                            #
##############################################################################
                                             
data_global
_audit_creation_method     'form.cif (version 2.0)'
_journal_data_validation_number     ?
_journal_date_recd_electronic     2008-06-13
_journal_date_accepted     2008-06-16
_journal_name_full     'Acta Crystallographica, Section E'
_journal_year     2008
_journal_volume     64
_journal_issue      7
_journal_page_first     o1298
_journal_page_last     o1298
_journal_paper_category     QO
_journal_coeditor_code     AT2575
_publ_contact_author_name     'Zhi Zhou'
_publ_contact_author_address
;
Department of Chemistry
Kaili College
Kaili Guizhou 556000
People's Republic of China
;
_publ_contact_author_email     zhou82zhi@126.com
_publ_contact_author_fax     ?
_publ_contact_author_phone     ?
_publ_section_title
;
<i>N</i>'-(5-Bromo-2-methoxybenzylidene)-3-hydroxybenzohydrazide methanol
hemisolvate
;
loop_
    _publ_author_name
    _publ_author_address
    'Zhi Zhou'
;
Department of Chemistry
Kaili College
Kaili Guizhou 556000
People's Republic of China
;
data_I
_audit_creation_method     SHELXL-97
_chemical_name_systematic
;
<i>N</i>'-(5-Bromo-2-methoxybenzylidene)-3-hydroxybenzohydrazide methanol
hemisolvate
;
_chemical_name_common     ?
_chemical_formula_moiety     'C15 H13 Br N2 O3, 0.5C H4 O'
_chemical_formula_sum     'C15.5 H15 Br1 N2 O3.5'
_chemical_formula_iupac     'C15 H13 Br N2 O3, 0.5C H4 O'
_chemical_formula_weight     365.21
_chemical_melting_point     ?
_symmetry_cell_setting     monoclinic
_symmetry_space_group_name_H-M     'P 21/n'
_symmetry_space_group_name_Hall     '-P 2yn'
loop_
    _symmetry_equiv_pos_as_xyz
    'x, y, z'
    '-x+1/2, y+1/2, -z+1/2'
    '-x, -y, -z'
    'x-1/2, -y-1/2, z-1/2'
_cell_length_a     12.906(2)
_cell_length_b     11.177(2)
_cell_length_c     22.607(3)
_cell_angle_alpha     90.00
_cell_angle_beta     93.706(3)
_cell_angle_gamma     90.00
_cell_volume     3254.3(9)
_cell_formula_units_Z     8
_cell_measurement_reflns_used     1690
_cell_measurement_theta_min     2.4
_cell_measurement_theta_max     24.1
_cell_measurement_temperature     298(2)
_exptl_crystal_description     block
_exptl_crystal_colour     colourless
_exptl_crystal_size_max     0.20
_exptl_crystal_size_mid     0.18
_exptl_crystal_size_min     0.17
_exptl_crystal_density_diffrn     1.491
_exptl_crystal_density_meas     ?
_exptl_crystal_density_method     'not measured'
_exptl_crystal_F_000     1480
_exptl_absorpt_coefficient_mu     2.542
_exptl_absorpt_correction_type     multi-scan
_exptl_absorpt_process_details     '(SADABS; Bruker, 2001)'
_exptl_absorpt_correction_T_min     0.6303
_exptl_absorpt_correction_T_max     0.6718
_exptl_special_details
;
;
_diffrn_ambient_temperature     298(2)
_diffrn_radiation_type     MoK\a
_diffrn_radiation_wavelength     0.71073
_diffrn_radiation_source     'fine-focus sealed tube'
_diffrn_radiation_monochromator     graphite
_diffrn_measurement_device_type     'Bruker SMART CCD area-detector'
_diffrn_measurement_method     \w
_diffrn_detector_area_resol_mean     ?
_diffrn_reflns_number     21623
_diffrn_reflns_av_R_equivalents     0.1043
_diffrn_reflns_av_sigmaI/netI     0.1375
_diffrn_reflns_theta_min     1.77
_diffrn_reflns_theta_max     26.50
_diffrn_reflns_theta_full     26.50
_diffrn_measured_fraction_theta_max     0.996
_diffrn_measured_fraction_theta_full     0.996
_diffrn_reflns_limit_h_min     -16
_diffrn_reflns_limit_h_max     16
_diffrn_reflns_limit_k_min     -13
_diffrn_reflns_limit_k_max     14
_diffrn_reflns_limit_l_min     -28
_diffrn_reflns_limit_l_max     27
_diffrn_standards_number     0
_diffrn_standards_interval_count     ?
_diffrn_standards_interval_time     ?
_diffrn_standards_decay_%     ?
_refine_special_details
;
Refinement of <i>F</i>^2^ against ALL reflections. The weighted <i>R</i>-factor
<i>wR</i> and goodness of fit <i>S</i> are based on <i>F</i>^2^, conventional
<i>R</i>-factors <i>R</i> are based on <i>F</i>, with <i>F</i> set to zero for
negative <i>F</i>^2^. The threshold expression of <i>F</i>^2^ >
\s(<i>F</i>^2^) is used only for calculating <i>R</i>-factors(gt) <i>etc</i>.
and is not relevant to the choice of reflections for refinement.
<i>R</i>-factors based on <i>F</i>^2^ are statistically about twice as large
as those based on <i>F</i>, and <i>R</i>- factors based on ALL data will be
even larger.
;
_reflns_number_total     6725
_reflns_number_gt     2610
_reflns_threshold_expression     I>2\s(I)
_refine_ls_structure_factor_coef     Fsqd
_refine_ls_matrix_type     full
_refine_ls_R_factor_all     0.1866
_refine_ls_R_factor_gt     0.0613
_refine_ls_wR_factor_gt     0.1254
_refine_ls_wR_factor_ref     0.1699
_refine_ls_goodness_of_fit_ref     0.977
_refine_ls_restrained_S_all     0.977
_refine_ls_number_reflns     6725
_refine_ls_number_parameters     409
_refine_ls_number_restraints     2
_refine_ls_hydrogen_treatment     mixed
_refine_ls_weighting_scheme     calc
_refine_ls_weighting_details
                 'calc w=1/[\s^2^(Fo^2^)+(0.0522P)^2^] where P=(Fo^2^+2Fc^2^)/3'
_atom_sites_solution_hydrogens     geom
_atom_sites_solution_primary     direct
_atom_sites_solution_secondary     difmap
_refine_ls_shift/su_max     0.001
_refine_ls_shift/su_mean     0.000
_refine_diff_density_max     0.510
_refine_diff_density_min     -0.469
_refine_ls_extinction_method     none
_refine_ls_extinction_coef     ?
loop_
    _atom_type_symbol
    _atom_type_description
    _atom_type_scat_dispersion_real
    _atom_type_scat_dispersion_imag
    _atom_type_scat_source
    'C' 'C' 0.0033 0.0016
                         'International Tables Vol C Tables 4.2.6.8 and 6.1.1.4'
    'H' 'H' 0.0000 0.0000
                         'International Tables Vol C Tables 4.2.6.8 and 6.1.1.4'
    'N' 'N' 0.0061 0.0033
                         'International Tables Vol C Tables 4.2.6.8 and 6.1.1.4'
    'O' 'O' 0.0106 0.0060
                         'International Tables Vol C Tables 4.2.6.8 and 6.1.1.4'
    'Br' 'Br' -0.2901 2.4595
                         'International Tables Vol C Tables 4.2.6.8 and 6.1.1.4'
_computing_data_collection     'SMART (Bruker, 2007)'
_computing_cell_refinement     'SAINT (Bruker, 2007)'
_computing_data_reduction     'SAINT (Bruker, 2007)'
_computing_structure_solution     'SHELXTL (Sheldrick, 2008)'
_computing_structure_refinement     'SHELXTL (Sheldrick, 2008)'
_computing_molecular_graphics     'SHELXTL (Sheldrick, 2008)'
_computing_publication_material     'SHELXTL (Sheldrick, 2008)'
loop_
    _atom_site_type_symbol
    _atom_site_label
    _atom_site_fract_x
    _atom_site_fract_y
    _atom_site_fract_z
    _atom_site_U_iso_or_equiv
    _atom_site_adp_type
    _atom_site_calc_flag
    _atom_site_refinement_flags
    _atom_site_occupancy
    _atom_site_disorder_assembly
    _atom_site_disorder_group
    Br Br1 0.89733(6) -0.03746(6) 0.19990(3) 0.0896(3) Uani d . 1 . .
    Br Br2 -0.27606(8) 0.47236(11) 0.74505(4) 0.1632(5) Uani d . 1 . .
    O O1 0.4978(3) -0.1249(3) 0.31384(17) 0.0705(11) Uani d . 1 . .
    O O2 0.8013(2) 0.2809(3) 0.44744(14) 0.0499(9) Uani d . 1 . .
    O O3 0.6978(3) 0.6557(3) 0.55948(18) 0.0680(11) Uani d . 1 . .
    H H3 0.7389 0.6728 0.5346 0.102 Uiso calc R 1 . .
    O O4 0.1231(4) 0.3770(4) 0.6320(2) 0.0868(14) Uani d . 1 . .
    O O5 -0.1758(3) 0.7734(3) 0.48927(15) 0.0563(10) Uani d . 1 . .
    O O6 -0.0715(3) 1.1472(3) 0.37821(15) 0.0551(10) Uani d . 1 . .
    H H6 -0.1226 1.1603 0.3970 0.083 Uiso calc R 1 . .
    O O7 0.5718(3) 0.8519(4) 0.5649(3) 0.0984(16) Uani d . 1 . .
    H H7 0.6018 0.7923 0.5537 0.148 Uiso calc R 1 . .
    N N1 0.6877(3) 0.1219(3) 0.38704(17) 0.0435(10) Uani d . 1 . .
    N N2 0.6465(3) 0.1906(4) 0.43049(18) 0.0454(11) Uani d D 1 . .
    N N3 -0.0639(3) 0.6176(4) 0.55665(18) 0.0489(11) Uani d . 1 . .
    N N4 -0.0209(3) 0.6887(4) 0.51548(18) 0.0448(11) Uani d D 1 . .
    C C1 0.6526(4) -0.0203(5) 0.3091(2) 0.0476(14) Uani d . 1 . .
    C C2 0.5840(4) -0.1083(5) 0.2848(2) 0.0494(14) Uani d . 1 . .
    C C3 0.6097(5) -0.1693(5) 0.2347(2) 0.0599(16) Uani d . 1 . .
    H H3A 0.5641 -0.2261 0.2179 0.072 Uiso calc R 1 . .
    C C4 0.7018(5) -0.1475(5) 0.2094(2) 0.0623(16) Uani d . 1 . .
    H H4 0.7181 -0.1892 0.1756 0.075 Uiso calc R 1 . .
    C C5 0.7690(4) -0.0647(5) 0.2338(2) 0.0532(15) Uani d . 1 . .
    C C6 0.7453(4) -0.0001(4) 0.2831(2) 0.0466(14) Uani d . 1 . .
    H H6A 0.7916 0.0571 0.2990 0.056 Uiso calc R 1 . .
    C C7 0.4258(4) -0.2131(5) 0.2916(3) 0.0795(19) Uani d . 1 . .
    H H7A 0.4041 -0.1949 0.2512 0.119 Uiso calc R 1 . .
    H H7B 0.3664 -0.2133 0.3151 0.119 Uiso calc R 1 . .
    H H7C 0.4582 -0.2904 0.2936 0.119 Uiso calc R 1 . .
    C C8 0.6233(4) 0.0517(5) 0.3595(2) 0.0485(14) Uani d . 1 . .
    H H8 0.5560 0.0460 0.3717 0.058 Uiso calc R 1 . .
    C C9 0.7095(4) 0.2717(4) 0.4583(2) 0.0403(12) Uani d . 1 . .
    C C10 0.6619(4) 0.3512(4) 0.5019(2) 0.0424(13) Uani d . 1 . .
    C C11 0.7043(4) 0.4646(4) 0.5105(2) 0.0441(13) Uani d . 1 . .
    H H11 0.7613 0.4877 0.4901 0.053 Uiso calc R 1 . .
    C C12 0.6614(4) 0.5429(5) 0.5494(2) 0.0475(13) Uani d . 1 . .
    C C13 0.5772(4) 0.5085(5) 0.5794(2) 0.0562(15) Uani d . 1 . .
    H H13 0.5487 0.5610 0.6058 0.067 Uiso calc R 1 . .
    C C14 0.5352(4) 0.3978(5) 0.5707(2) 0.0610(16) Uani d . 1 . .
    H H14 0.4775 0.3758 0.5908 0.073 Uiso calc R 1 . .
    C C15 0.5772(4) 0.3173(5) 0.5321(2) 0.0533(15) Uani d . 1 . .
    H H15 0.5486 0.2414 0.5267 0.064 Uiso calc R 1 . .
    C C16 0.0358(7) 0.3912(5) 0.6599(3) 0.075(2) Uani d . 1 . .
    C C17 -0.0323(5) 0.4802(5) 0.6358(2) 0.0563(16) Uani d . 1 . .
    C C18 -0.1248(5) 0.5010(5) 0.6608(3) 0.0716(19) Uani d . 1 . .
    H H18 -0.1693 0.5598 0.6448 0.086 Uiso calc R 1 . .
    C C19 -0.1527(7) 0.4368(8) 0.7089(3) 0.105(3) Uani d . 1 . .
    C C20 -0.0841(10) 0.3495(9) 0.7327(4) 0.134(5) Uani d . 1 . .
    H H20 -0.1013 0.3062 0.7658 0.161 Uiso calc R 1 . .
    C C21 0.0056(9) 0.3278(7) 0.7085(3) 0.116(4) Uani d . 1 . .
    H H21 0.0491 0.2684 0.7247 0.140 Uiso calc R 1 . .
    C C22 0.1976(6) 0.2885(6) 0.6549(3) 0.125(3) Uani d . 1 . .
    H H22A 0.2229 0.3105 0.6942 0.187 Uiso calc R 1 . .
    H H22B 0.2546 0.2846 0.6297 0.187 Uiso calc R 1 . .
    H H22C 0.1645 0.2116 0.6559 0.187 Uiso calc R 1 . .
    C C23 0.0025(4) 0.5525(4) 0.5873(2) 0.0501(14) Uani d . 1 . .
    H H23 0.0719 0.5518 0.5784 0.060 Uiso calc R 1 . .
    C C24 -0.0810(4) 0.7700(4) 0.4857(2) 0.0422(13) Uani d . 1 . .
    C C25 -0.0264(4) 0.8531(4) 0.4470(2) 0.0411(13) Uani d . 1 . .
    C C26 -0.0762(4) 0.9601(4) 0.43118(19) 0.0412(12) Uani d . 1 . .
    H H26 -0.1412 0.9771 0.4445 0.049 Uiso calc R 1 . .
    C C27 -0.0283(4) 1.0406(5) 0.3956(2) 0.0429(13) Uani d . 1 . .
    C C28 0.0680(4) 1.0164(5) 0.3763(2) 0.0561(15) Uani d . 1 . .
    H H28 0.1007 1.0720 0.3532 0.067 Uiso calc R 1 . .
    C C29 0.1162(4) 0.9099(5) 0.3910(2) 0.0577(15) Uani d . 1 . .
    H H29 0.1806 0.8927 0.3768 0.069 Uiso calc R 1 . .
    C C30 0.0696(4) 0.8282(4) 0.4267(2) 0.0455(13) Uani d . 1 . .
    H H30 0.1030 0.7568 0.4370 0.055 Uiso calc R 1 . .
    C C31 0.6289(6) 0.9488(7) 0.5556(5) 0.173(5) Uani d . 1 . .
    H H31A 0.5889 1.0194 0.5622 0.260 Uiso calc R 1 . .
    H H31B 0.6491 0.9484 0.5154 0.260 Uiso calc R 1 . .
    H H31C 0.6898 0.9483 0.5823 0.260 Uiso calc R 1 . .
    H H2 0.5782(11) 0.183(5) 0.434(2) 0.080 Uiso d D 1 . .
    H H4A 0.0489(9) 0.695(5) 0.520(2) 0.080 Uiso d D 1 . .
loop_
    _atom_site_aniso_label
    _atom_site_aniso_U_11
    _atom_site_aniso_U_22
    _atom_site_aniso_U_33
    _atom_site_aniso_U_12
    _atom_site_aniso_U_13
    _atom_site_aniso_U_23
    Br1 0.1071(6) 0.0787(5) 0.0892(5) 0.0026(4) 0.0552(4) 0.0009(4)
    Br2 0.1725(10) 0.2271(12) 0.0980(7) -0.1320(9) 0.0695(6) -0.0473(7)
    O1 0.057(3) 0.071(3) 0.084(3) -0.018(2) 0.008(2) -0.022(2)
    O2 0.035(2) 0.056(2) 0.059(2) 0.0003(18) 0.0038(17) -0.0118(18)
    O3 0.067(3) 0.046(2) 0.096(3) -0.010(2) 0.042(2) -0.018(2)
    O4 0.119(4) 0.055(3) 0.082(3) 0.019(3) -0.028(3) 0.003(2)
    O5 0.040(2) 0.060(2) 0.070(3) 0.0084(19) 0.0117(19) 0.0173(19)
    O6 0.061(3) 0.046(2) 0.060(2) 0.0045(19) 0.0187(19) 0.0093(19)
    O7 0.047(3) 0.057(3) 0.193(5) -0.005(2) 0.028(3) -0.036(3)
    N1 0.047(3) 0.036(3) 0.048(3) 0.000(2) 0.004(2) -0.008(2)
    N2 0.039(3) 0.044(3) 0.054(3) -0.006(2) 0.012(2) -0.017(2)
    N3 0.049(3) 0.046(3) 0.052(3) -0.010(2) 0.005(2) -0.001(2)
    N4 0.033(3) 0.048(3) 0.054(3) -0.004(2) 0.004(2) 0.011(2)
    C1 0.060(4) 0.041(3) 0.042(3) 0.002(3) 0.000(3) 0.001(3)
    C2 0.055(4) 0.041(3) 0.051(4) 0.007(3) -0.004(3) -0.006(3)
    C3 0.081(5) 0.045(4) 0.051(4) 0.001(3) -0.011(3) -0.006(3)
    C4 0.094(5) 0.046(4) 0.047(4) 0.002(4) 0.012(3) -0.009(3)
    C5 0.073(4) 0.043(4) 0.046(3) 0.000(3) 0.019(3) 0.005(3)
    C6 0.054(4) 0.036(3) 0.050(3) -0.002(3) 0.002(3) 0.002(3)
    C7 0.056(4) 0.071(4) 0.110(5) -0.014(4) -0.009(4) 0.000(4)
    C8 0.045(3) 0.049(4) 0.053(3) -0.001(3) 0.014(3) -0.004(3)
    C9 0.041(3) 0.036(3) 0.044(3) 0.002(3) 0.004(3) 0.001(3)
    C10 0.038(3) 0.042(3) 0.047(3) 0.002(3) 0.004(2) -0.005(3)
    C11 0.034(3) 0.045(3) 0.054(3) 0.000(3) 0.011(2) -0.004(3)
    C12 0.042(3) 0.043(3) 0.059(3) -0.002(3) 0.015(3) -0.007(3)
    C13 0.064(4) 0.050(4) 0.058(4) -0.003(3) 0.025(3) -0.018(3)
    C14 0.064(4) 0.065(4) 0.057(4) -0.011(3) 0.028(3) -0.013(3)
    C15 0.059(4) 0.049(4) 0.053(4) -0.020(3) 0.013(3) -0.011(3)
    C16 0.134(7) 0.033(4) 0.055(5) -0.025(4) -0.021(5) 0.008(3)
    C17 0.075(4) 0.049(4) 0.044(4) -0.025(3) -0.002(3) 0.003(3)
    C18 0.096(5) 0.069(5) 0.048(4) -0.043(4) -0.002(4) -0.001(3)
    C19 0.151(8) 0.114(7) 0.050(5) -0.074(6) 0.016(5) -0.008(5)
    C20 0.235(15) 0.115(9) 0.052(6) -0.108(10) 0.002(7) 0.018(5)
    C21 0.219(12) 0.061(5) 0.063(6) -0.039(7) -0.034(6) 0.020(5)
    C22 0.175(8) 0.067(5) 0.120(6) 0.046(5) -0.082(6) -0.020(4)
    C23 0.054(4) 0.042(3) 0.054(4) -0.001(3) 0.002(3) 0.001(3)
    C24 0.038(3) 0.041(3) 0.047(3) -0.001(3) 0.001(3) -0.004(3)
    C25 0.040(3) 0.042(3) 0.041(3) -0.006(3) 0.002(2) -0.001(3)
    C26 0.040(3) 0.048(3) 0.035(3) 0.000(3) 0.000(2) -0.003(3)
    C27 0.050(3) 0.038(3) 0.042(3) 0.002(3) 0.005(3) -0.002(3)
    C28 0.051(4) 0.057(4) 0.062(4) -0.004(3) 0.018(3) 0.010(3)
    C29 0.043(3) 0.061(4) 0.071(4) 0.003(3) 0.022(3) 0.005(3)
    C30 0.038(3) 0.046(3) 0.052(3) 0.009(3) 0.005(3) 0.000(3)
    C31 0.093(6) 0.077(6) 0.357(15) -0.022(5) 0.076(8) -0.013(8)
_geom_special_details
;
All e.s.d.'s (except the e.s.d. in the dihedral angle between two l.s. planes)
are estimated using the full covariance matrix. The cell e.s.d.'s are taken
into account individually in the estimation of e.s.d.'s in distances, angles
and torsion angles; correlations between e.s.d.'s in cell parameters are only
used when they are defined by crystal symmetry. An approximate (isotropic)
treatment of cell e.s.d.'s is used for estimating e.s.d.'s involving l.s.
planes.
;
loop_
    _geom_bond_atom_site_label_1
    _geom_bond_atom_site_label_2
    _geom_bond_site_symmetry_2
    _geom_bond_distance
    _geom_bond_publ_flag
    Br1 C5 . 1.893(5) ?
    Br2 C19 . 1.879(9) ?
    O1 C2 . 1.342(6) ?
    O1 C7 . 1.423(6) ?
    O2 C9 . 1.230(5) ?
    O3 C12 . 1.360(5) ?
    O3 H3 . 0.8200 ?
    O4 C16 . 1.336(8) ?
    O4 C22 . 1.452(6) ?
    O5 C24 . 1.233(5) ?
    O6 C27 . 1.363(5) ?
    O6 H6 . 0.8200 ?
    O7 C31 . 1.335(7) ?
    O7 H7 . 0.8200 ?
    N1 C8 . 1.276(5) ?
    N1 N2 . 1.379(5) ?
    N2 C9 . 1.346(6) ?
    N2 H2 . 0.894(10) ?
    N3 C23 . 1.290(6) ?
    N3 N4 . 1.369(5) ?
    N4 C24 . 1.347(6) ?
    N4 H4A . 0.902(10) ?
    C1 C6 . 1.384(7) ?
    C1 C2 . 1.411(7) ?
    C1 C8 . 1.465(7) ?
    C2 C3 . 1.380(7) ?
    C3 C4 . 1.374(7) ?
    C3 H3A . 0.9300 ?
    C4 C5 . 1.361(7) ?
    C4 H4 . 0.9300 ?
    C5 C6 . 1.380(7) ?
    C6 H6A . 0.9300 ?
    C7 H7A . 0.9600 ?
    C7 H7B . 0.9600 ?
    C7 H7C . 0.9600 ?
    C8 H8 . 0.9300 ?
    C9 C10 . 1.489(6) ?
    C10 C15 . 1.379(6) ?
    C10 C11 . 1.389(6) ?
    C11 C12 . 1.382(6) ?
    C11 H11 . 0.9300 ?
    C12 C13 . 1.372(7) ?
    C13 C14 . 1.360(7) ?
    C13 H13 . 0.9300 ?
    C14 C15 . 1.387(7) ?
    C14 H14 . 0.9300 ?
    C15 H15 . 0.9300 ?
    C16 C21 . 1.384(9) ?
    C16 C17 . 1.413(8) ?
    C17 C18 . 1.374(8) ?
    C17 C23 . 1.456(7) ?
    C18 C19 . 1.370(9) ?
    C18 H18 . 0.9300 ?
    C19 C20 . 1.401(12) ?
    C20 C21 . 1.335(12) ?
    C20 H20 . 0.9300 ?
    C21 H21 . 0.9300 ?
    C22 H22A . 0.9600 ?
    C22 H22B . 0.9600 ?
    C22 H22C . 0.9600 ?
    C23 H23 . 0.9300 ?
    C24 C25 . 1.484(6) ?
    C25 C30 . 1.377(6) ?
    C25 C26 . 1.393(6) ?
    C26 C27 . 1.380(6) ?
    C26 H26 . 0.9300 ?
    C27 C28 . 1.371(7) ?
    C28 C29 . 1.374(7) ?
    C28 H28 . 0.9300 ?
    C29 C30 . 1.382(6) ?
    C29 H29 . 0.9300 ?
    C30 H30 . 0.9300 ?
    C31 H31A . 0.9600 ?
    C31 H31B . 0.9600 ?
    C31 H31C . 0.9600 ?
loop_
    _geom_angle_atom_site_label_1
    _geom_angle_atom_site_label_2
    _geom_angle_atom_site_label_3
    _geom_angle_site_symmetry_1
    _geom_angle_site_symmetry_3
    _geom_angle
    _geom_angle_publ_flag
    C2 O1 C7 . . 117.8(4) ?
    C12 O3 H3 . . 109.5 ?
    C16 O4 C22 . . 118.1(6) ?
    C27 O6 H6 . . 109.5 ?
    C31 O7 H7 . . 109.5 ?
    C8 N1 N2 . . 114.9(4) ?
    C9 N2 N1 . . 117.3(4) ?
    C9 N2 H2 . . 126(3) ?
    N1 N2 H2 . . 116(3) ?
    C23 N3 N4 . . 114.1(4) ?
    C24 N4 N3 . . 119.1(4) ?
    C24 N4 H4A . . 123(3) ?
    N3 N4 H4A . . 115(3) ?
    C6 C1 C2 . . 119.1(5) ?
    C6 C1 C8 . . 120.9(5) ?
    C2 C1 C8 . . 119.9(5) ?
    O1 C2 C3 . . 125.8(5) ?
    O1 C2 C1 . . 115.2(5) ?
    C3 C2 C1 . . 119.1(5) ?
    C4 C3 C2 . . 120.9(5) ?
    C4 C3 H3A . . 119.5 ?
    C2 C3 H3A . . 119.5 ?
    C5 C4 C3 . . 119.9(5) ?
    C5 C4 H4 . . 120.1 ?
    C3 C4 H4 . . 120.1 ?
    C4 C5 C6 . . 121.0(5) ?
    C4 C5 Br1 . . 119.8(4) ?
    C6 C5 Br1 . . 119.2(4) ?
    C5 C6 C1 . . 120.0(5) ?
    C5 C6 H6A . . 120.0 ?
    C1 C6 H6A . . 120.0 ?
    O1 C7 H7A . . 109.5 ?
    O1 C7 H7B . . 109.5 ?
    H7A C7 H7B . . 109.5 ?
    O1 C7 H7C . . 109.5 ?
    H7A C7 H7C . . 109.5 ?
    H7B C7 H7C . . 109.5 ?
    N1 C8 C1 . . 121.7(5) ?
    N1 C8 H8 . . 119.2 ?
    C1 C8 H8 . . 119.2 ?
    O2 C9 N2 . . 121.6(5) ?
    O2 C9 C10 . . 121.7(5) ?
    N2 C9 C10 . . 116.7(4) ?
    C15 C10 C11 . . 119.9(4) ?
    C15 C10 C9 . . 122.5(5) ?
    C11 C10 C9 . . 117.5(4) ?
    C12 C11 C10 . . 119.8(5) ?
    C12 C11 H11 . . 120.1 ?
    C10 C11 H11 . . 120.1 ?
    O3 C12 C13 . . 117.0(5) ?
    O3 C12 C11 . . 123.1(5) ?
    C13 C12 C11 . . 119.9(5) ?
    C14 C13 C12 . . 120.3(5) ?
    C14 C13 H13 . . 119.8 ?
    C12 C13 H13 . . 119.8 ?
    C13 C14 C15 . . 120.8(5) ?
    C13 C14 H14 . . 119.6 ?
    C15 C14 H14 . . 119.6 ?
    C10 C15 C14 . . 119.2(5) ?
    C10 C15 H15 . . 120.4 ?
    C14 C15 H15 . . 120.4 ?
    O4 C16 C21 . . 127.1(8) ?
    O4 C16 C17 . . 115.0(6) ?
    C21 C16 C17 . . 117.8(8) ?
    C18 C17 C16 . . 119.7(6) ?
    C18 C17 C23 . . 122.3(6) ?
    C16 C17 C23 . . 117.9(6) ?
    C19 C18 C17 . . 121.2(7) ?
    C19 C18 H18 . . 119.4 ?
    C17 C18 H18 . . 119.4 ?
    C18 C19 C20 . . 118.5(9) ?
    C18 C19 Br2 . . 120.6(8) ?
    C20 C19 Br2 . . 120.8(7) ?
    C21 C20 C19 . . 120.8(9) ?
    C21 C20 H20 . . 119.6 ?
    C19 C20 H20 . . 119.6 ?
    C20 C21 C16 . . 121.9(10) ?
    C20 C21 H21 . . 119.0 ?
    C16 C21 H21 . . 119.0 ?
    O4 C22 H22A . . 109.5 ?
    O4 C22 H22B . . 109.5 ?
    H22A C22 H22B . . 109.5 ?
    O4 C22 H22C . . 109.5 ?
    H22A C22 H22C . . 109.5 ?
    H22B C22 H22C . . 109.5 ?
    N3 C23 C17 . . 119.4(5) ?
    N3 C23 H23 . . 120.3 ?
    C17 C23 H23 . . 120.3 ?
    O5 C24 N4 . . 122.0(5) ?
    O5 C24 C25 . . 122.1(5) ?
    N4 C24 C25 . . 116.0(5) ?
    C30 C25 C26 . . 119.9(5) ?
    C30 C25 C24 . . 122.8(5) ?
    C26 C25 C24 . . 117.4(4) ?
    C27 C26 C25 . . 119.6(5) ?
    C27 C26 H26 . . 120.2 ?
    C25 C26 H26 . . 120.2 ?
    O6 C27 C28 . . 116.3(5) ?
    O6 C27 C26 . . 123.3(5) ?
    C28 C27 C26 . . 120.4(5) ?
    C27 C28 C29 . . 120.0(5) ?
    C27 C28 H28 . . 120.0 ?
    C29 C28 H28 . . 120.0 ?
    C28 C29 C30 . . 120.4(5) ?
    C28 C29 H29 . . 119.8 ?
    C30 C29 H29 . . 119.8 ?
    C25 C30 C29 . . 119.7(5) ?
    C25 C30 H30 . . 120.1 ?
    C29 C30 H30 . . 120.1 ?
    O7 C31 H31A . . 109.5 ?
    O7 C31 H31B . . 109.5 ?
    H31A C31 H31B . . 109.5 ?
    O7 C31 H31C . . 109.5 ?
    H31A C31 H31C . . 109.5 ?
    H31B C31 H31C . . 109.5 ?
loop_
    _geom_hbond_atom_site_label_D
    _geom_hbond_atom_site_label_H
    _geom_hbond_atom_site_label_A
    _geom_hbond_site_symmetry_A
    _geom_hbond_distance_DH
    _geom_hbond_distance_HA
    _geom_hbond_distance_DA
    _geom_hbond_angle_DHA
    N4 H4A O2 3_666 0.902(10) 2.045(18) 2.923(5) 164(5)
    N2 H2 O7 3_666 0.894(10) 1.977(13) 2.866(5) 173(5)
    O7 H7 O3 . 0.82 1.96 2.737(5) 156.8
    O6 H6 N1 1_465 0.82 2.48 3.140(5) 138.0
    O6 H6 O2 1_465 0.82 2.06 2.777(5) 146.4
    O3 H3 N3 1_655 0.82 2.64 3.110(6) 118.4
    O3 H3 O5 1_655 0.82 1.92 2.692(5) 157.4
