# Supplementary material for: N′-(5-Bromo-2-methoxy­benzyl­idene)-3-hydroxy­benzohydrazide methanol hemisolvate
Source: Acta Crystallogr Sect E Struct Rep Online. 2008 Jun 19;64(Pt 7):o1298. doi: 10.1107/S1600536808018205 (PMC2961683; doi:10.1107/S1600536808018205)
Supplement: Supplementary file 2 [file e-64-o1298-Isup2.hkl]

# 
# h,k,l, Fc-squared, Fo-squared, sigma(Fo-squared) and status flag 
# 
data_I
_shelx_title ' A in P2(1)/n' 
_shelx_refln_list_code          4 
_shelx_F_calc_maximum      428.93 
_exptl_crystal_F_000      1480.00 
_reflns_d_resolution_high  0.7965 
 
loop_ 
 _symmetry_equiv_pos_as_xyz 
 'x, y, z' 
 '-x+1/2, y+1/2, -z+1/2' 
 '-x, -y, -z' 
 'x-1/2, -y-1/2, z-1/2' 
 
_cell_length_a    12.9058 
_cell_length_b    11.1771 
_cell_length_c    22.6068 
_cell_angle_alpha  90.000 
_cell_angle_beta   93.706 
_cell_angle_gamma  90.000 
 
_shelx_F_squared_multiplier     1.000 
 
loop_ 
 _refln_index_h 
 _refln_index_k 
 _refln_index_l 
 _refln_F_squared_calc 
 _refln_F_squared_meas 
 _refln_F_squared_sigma 
 _refln_observed_status 
   2   0   0     2501.00     2376.24    128.58 o 
   4   0   0     2632.62     2977.78    164.66 o 
   6   0   0     7319.60     6707.85    361.81 o 
   8   0   0      857.59      689.67     65.35 o 
  10   0   0     1391.52     1284.44    102.32 o 
  12   0   0      165.35      173.11     84.20 o 
  14   0   0      162.60      162.26    107.06 o 
  16   0   0        6.96       53.32    171.56 o 
   1   1   0     1271.12     1270.93     60.63 o 
   2   1   0     4972.91     4760.47    195.90 o 
   3   1   0     4563.46     4367.32    180.80 o 
   4   1   0        7.32      -12.13     11.82 o 
   5   1   0      640.62      573.25     32.76 o 
   6   1   0       34.10       54.21     20.19 o 
   7   1   0    10090.47    10502.42    397.18 o 
   8   1   0      874.56      968.34     55.24 o 
   9   1   0      518.84      482.07     44.18 o 
  10   1   0       57.06      -25.29     38.38 o 
  11   1   0       26.83      -18.13     43.62 o 
  12   1   0        6.28      -46.19     53.55 o 
  13   1   0        0.26      -47.56     60.19 o 
  14   1   0      171.46       43.00     71.65 o 
  15   1   0       74.66      350.04     96.28 o 
  16   1   0        0.41      -39.57    115.47 o 
   0   2   0    55596.04    53341.46   3364.23 o 
   1   2   0     5194.86     5099.13    231.33 o 
   2   2   0     1562.74     1581.75     78.22 o 
   3   2   0        8.86       14.02     20.26 o 
   4   2   0      578.11      537.98     34.88 o 
   5   2   0     1482.01     1537.29     76.08 o 
   6   2   0     4158.86     4064.56    177.88 o 
   7   2   0     2406.48     2807.24    130.63 o 
   8   2   0     3824.80     3858.13    173.93 o 
   9   2   0       13.80       82.49     37.19 o 
  10   2   0       14.07       14.97     41.33 o 
  11   2   0        6.17      -64.56     43.04 o 
  12   2   0       14.83      -74.15     50.83 o 
  13   2   0       81.55       10.48     74.56 o 
  14   2   0       36.61       57.02     83.89 o 
  15   2   0       26.77      -24.26    157.55 o 
  16   2   0        0.25       59.74    120.05 o 
   1   3   0    25224.69    25139.82   1123.63 o 
   2   3   0       29.90       38.92     14.95 o 
   3   3   0     1736.39     1791.50     91.12 o 
   4   3   0      686.46      737.94     49.00 o 
   5   3   0       64.49      122.68     29.72 o 
   6   3   0        3.91       18.90     30.59 o 
   7   3   0     3585.24     3587.97    162.84 o 
   8   3   0      956.46      932.06     64.40 o 
   9   3   0     1757.70     1732.00     97.89 o 
  10   3   0      432.94      457.41     54.91 o 
  11   3   0       95.33      102.21     48.09 o 
  12   3   0        9.72       53.52     61.69 o 
  13   3   0        4.95      -68.21     71.57 o 
  14   3   0       66.53      -11.75    102.22 o 
  15   3   0       20.80      -93.19    103.91 o 
   0   4   0     5601.85     5715.55    369.90 o 
   1   4   0     9700.98     9260.83    419.23 o 
   2   4   0     9872.52     9639.89    515.82 o 
   3   4   0      166.05      173.91     27.04 o 
   4   4   0      291.06      343.61     35.98 o 
   5   4   0     2198.59     2170.07    119.46 o 
   6   4   0      609.54      582.36     54.61 o 
   7   4   0     3481.91     4003.56    202.07 o 
   8   4   0        0.01       -0.39     39.96 o 
   9   4   0       82.42      158.93     48.95 o 
  10   4   0      185.05      196.02     54.10 o 
  11   4   0       18.65        1.21     56.08 o 
  12   4   0       26.05       -4.25     76.70 o 
  13   4   0        1.67       37.62    105.68 o 
  14   4   0        0.57      -28.07     84.17 o 
  15   4   0       39.10       -6.02    161.76 o 
   1   5   0     2484.59     2532.75    123.38 o 
   2   5   0     8999.54     8689.19    468.27 o 
   3   5   0      802.75      824.17     46.54 o 
   4   5   0     1738.63     1703.76     82.36 o 
   5   5   0       40.24       18.36     31.65 o 
   6   5   0       66.09       53.33     48.19 o 
   7   5   0     2900.57     2599.23    142.58 o 
   8   5   0     7816.96     7399.39    356.45 o 
   9   5   0       23.72       48.57     50.04 o 
  10   5   0       40.72       -8.20     58.93 o 
  11   5   0      262.03      259.80     78.76 o 
  12   5   0       62.70      -19.95    114.32 o 
  13   5   0       93.22      -70.65    105.74 o 
  14   5   0       17.39      117.97     98.37 o 
  15   5   0       37.07       74.76     96.03 o 
   0   6   0     8880.05     9133.26    588.82 o 
   1   6   0    11428.06    11028.65    501.14 o 
   2   6   0      318.86      378.82     33.87 o 
   3   6   0      316.74      332.27     32.79 o 
   4   6   0       26.53       44.11     34.08 o 
   5   6   0      470.13      502.44     60.66 o 
   6   6   0      200.56      168.29     43.15 o 
   7   6   0     1945.53     1887.86    115.98 o 
   8   6   0      446.31      528.38     64.02 o 
   9   6   0      848.68     1092.06    108.20 o 
  10   6   0       10.43       92.92     70.41 o 
  11   6   0       65.75       61.73     76.36 o 
  12   6   0        8.75       93.62     83.87 o 
  13   6   0        4.97       98.47    114.68 o 
  14   6   0       65.68      164.72    103.74 o 
   1   7   0        1.65       40.19     35.67 o 
   2   7   0      460.21      491.98     40.99 o 
   3   7   0       17.61      -13.15     28.98 o 
   4   7   0      190.39      266.14     45.00 o 
   5   7   0      478.34      476.00     55.69 o 
   6   7   0      892.69      886.52     96.44 o 
   7   7   0       63.39       27.08     55.88 o 
   8   7   0     1878.07     1861.22    145.43 o 
   9   7   0       11.58       38.06     66.24 o 
  10   7   0      259.91      312.55     84.69 o 
  11   7   0        3.34       26.14     78.22 o 
  12   7   0       15.19      -51.11    101.49 o 
  13   7   0        0.43      107.11    104.91 o 
  14   7   0       29.31      -38.87    124.30 o 
   0   8   0       99.64      145.02     52.57 o 
   1   8   0      949.94      944.64     65.94 o 
   2   8   0        4.29       24.86     31.89 o 
   3   8   0     1515.06     1497.93     95.06 o 
   4   8   0       25.81       95.25     43.16 o 
   5   8   0      106.86       80.98     42.73 o 
   6   8   0        2.42       35.66     56.97 o 
   7   8   0      633.95      679.59     88.88 o 
   8   8   0      827.22      848.32    101.56 o 
   9   8   0       52.90      133.30     79.16 o 
  10   8   0       40.79       44.51     79.93 o 
  11   8   0       19.22       23.60    145.53 o 
  12   8   0       13.87       64.33    112.15 o 
  13   8   0        0.31       94.45    128.68 o 
   1   9   0      644.46      660.11     68.78 o 
   2   9   0      307.38      295.01     50.50 o 
   3   9   0       72.64      180.67     51.87 o 
   4   9   0        3.18       73.85     54.39 o 
   5   9   0       29.90       34.29     61.04 o 
   6   9   0      126.45       89.87     63.48 o 
   7   9   0      130.99      268.24     79.46 o 
   8   9   0      499.66      532.46     95.53 o 
   9   9   0       31.83       16.42     77.55 o 
  10   9   0       12.18      -72.35    214.03 o 
  11   9   0        2.56      -47.11     99.13 o 
  12   9   0        0.08        9.37    118.10 o 
   0  10   0      891.22      834.62    126.35 o 
   1  10   0      401.70      445.17     65.82 o 
   2  10   0        0.86       -8.86     85.78 o 
   3  10   0       60.45      146.75     76.76 o 
   4  10   0       59.73       60.59     62.38 o 
   5  10   0        4.40       43.40     89.02 o 
   6  10   0        8.10       15.20     70.56 o 
   7  10   0        6.04       15.43     70.28 o 
   8  10   0        2.83       82.62     95.85 o 
   9  10   0       60.62      -86.02    100.81 o 
  10  10   0       26.84       84.72    126.99 o 
  11  10   0       45.91       47.92    207.92 o 
   1  11   0      232.53      294.22     58.89 o 
   2  11   0      608.77      639.60     86.06 o 
   3  11   0       42.44       89.28     68.32 o 
   4  11   0       59.58      173.22    137.31 o 
   5  11   0        3.74      -72.60     90.20 o 
   6  11   0       42.80      130.29    103.61 o 
   7  11   0        4.24       32.47     97.25 o 
   8  11   0       91.83      328.77    427.17 o 
   9  11   0        4.02      -69.02    215.09 o 
  10  11   0        3.54       56.82    124.34 o 
   1  12   0       72.10       80.47     88.40 o 
   2  12   0       16.85       94.90     83.54 o 
   3  12   0       42.49      214.90     83.17 o 
   4  12   0       39.28      116.17     86.92 o 
   5  12   0        0.27       27.37     98.27 o 
   6  12   0       13.36      196.12    108.09 o 
   7  12   0       88.93       70.27    156.56 o 
   8  12   0        0.36       -0.18    107.41 o 
   1  13   0       45.01       29.93    135.94 o 
   2  13   0       58.09       44.89    139.95 o 
   3  13   0        0.49      124.83     87.47 o 
   4  13   0        0.14      218.17     99.53 o 
   5  13   0       74.97       -9.81    159.24 o 
   6  13   0       18.22      113.04    252.58 o 
   1  14   0       97.89       59.86    138.47 o 
 -15   0   1        0.32       14.60    141.32 o 
 -13   0   1       80.56       17.33     90.71 o 
 -11   0   1      562.20      485.18     97.26 o 
  -9   0   1      305.05      406.47     93.37 o 
  -7   0   1     2080.56     1832.63    176.80 o 
  -5   0   1     1611.36     1677.91    101.76 o 
  -3   0   1    60420.05    62265.29   3250.60 o 
  -1   0   1    12877.27     9455.05    612.56 o 
   1   0   1      189.22      183.83     13.78 o 
   3   0   1     1007.11      962.55     57.85 o 
   5   0   1     4081.28     4662.20    254.14 o 
   7   0   1     1217.92     1210.59     85.06 o 
   9   0   1        0.96      -57.47     54.82 o 
  11   0   1      132.96      233.97     79.97 o 
  13   0   1      237.24      220.41    104.96 o 
  15   0   1        1.96      -90.31    102.53 o 
 -16   1   1       16.49     -118.91    110.08 o 
 -15   1   1        7.25      -34.43     92.02 o 
 -14   1   1       38.14      -75.52     67.94 o 
 -13   1   1      389.41      348.52     88.03 o 
 -12   1   1      319.13      307.92     87.46 o 
 -11   1   1        0.49      -52.19     41.72 o 
 -10   1   1      269.89      160.32     52.56 o 
  -9   1   1       35.41       58.62     33.35 o 
  -8   1   1        9.36       13.16     27.98 o 
  -7   1   1        1.75       19.61     23.37 o 
  -6   1   1     8015.28     7914.87    301.26 o 
  -5   1   1      589.14      603.51     34.30 o 
  -4   1   1     8462.47     8596.74    324.20 o 
  -3   1   1     4067.58     4116.05    157.63 o 
  -2   1   1     2119.11     2318.37     89.33 o 
  -1   1   1     3536.29     3314.29    150.08 o 
   0   1   1     4784.56     4954.63    227.78 o 
   1   1   1        4.83      -10.19      6.79 o 
   2   1   1       32.56       36.29      7.01 o 
   3   1   1     2131.82     2043.41     80.14 o 
   4   1   1    21195.40    21512.04    870.78 o 
   5   1   1       76.35       76.87     20.01 o 
   6   1   1     2323.39     2219.59    102.92 o 
   7   1   1      553.89      545.93     43.01 o 
   8   1   1        6.39       10.55     25.61 o 
   9   1   1       67.43       16.30     35.15 o 
  10   1   1       91.40      139.22     50.79 o 
  11   1   1       65.87       53.79     43.13 o 
  12   1   1       77.23      -23.42     78.46 o 
  13   1   1       51.09       15.19     93.42 o 
  14   1   1        8.50       70.55     70.66 o 
  15   1   1        3.65      -73.25     99.68 o 
  16   1   1       26.81     -134.50     93.25 o 
 -16   2   1        0.03     -149.34    113.97 o 
 -15   2   1        1.42       20.26    111.02 o 
 -14   2   1       12.31      -63.20     75.92 o 
 -13   2   1      376.69      206.57     67.57 o 
 -12   2   1       29.48       -6.32     49.22 o 
 -11   2   1      241.25      231.06     51.01 o 
 -10   2   1      849.96     1282.90    166.04 o 
  -9   2   1       58.12       16.76     39.04 o 
  -8   2   1       89.25      174.92     30.32 o 
  -7   2   1     1585.57     1485.02     71.31 o 
  -6   2   1        5.31       26.28     19.09 o 
  -5   2   1      393.34      470.16     30.39 o 
  -4   2   1     4621.66     4882.48    187.68 o 
  -3   2   1    41677.82    44059.32   1778.13 o 
  -2   2   1     9440.85     9886.08    401.96 o 
  -1   2   1     9516.55    10010.94    519.47 o 
   0   2   1        9.07       21.66     10.21 o 
   1   2   1      444.13      469.26     24.49 o 
   2   2   1     2214.96     2342.59    111.58 o 
   3   2   1     4566.25     3955.53    185.48 o 
   4   2   1    18160.46    17357.09    711.94 o 
   5   2   1       34.67       84.63     24.33 o 
   6   2   1       40.37       26.27     25.87 o 
   7   2   1     3245.08     3191.37    130.54 o 
   8   2   1       85.06      100.17     29.33 o 
   9   2   1        0.25      -50.57     33.71 o 
  10   2   1     1008.91     1280.93     83.13 o 
  11   2   1       82.65       72.78     51.69 o 
  12   2   1      226.12      242.36     52.05 o 
  13   2   1       14.66      -82.07     59.14 o 
  14   2   1        0.65       21.23     79.10 o 
  15   2   1        9.30     -129.37     86.25 o 
 -15   3   1       40.72     -163.94    109.30 o 
 -14   3   1       36.94      -10.03    102.53 o 
 -13   3   1        8.30      -66.28     65.07 o 
 -12   3   1      145.62       95.61     53.95 o 
 -11   3   1      338.09      408.37     57.11 o 
 -10   3   1       14.90       76.15     44.76 o 
  -9   3   1      257.16      338.70     73.45 o 
  -8   3   1        1.88        0.60     33.86 o 
  -7   3   1        0.68       -5.58     28.78 o 
  -6   3   1     1744.68     1669.99    137.41 o 
  -5   3   1     5919.45     5455.99    260.19 o 
  -4   3   1     3753.46     3494.49    169.66 o 
  -3   3   1     4836.71     4748.90    198.00 o 
  -2   3   1     1017.40      993.11     47.01 o 
  -1   3   1     4224.10     3805.60    174.93 o 
   0   3   1      387.84      348.54     24.22 o 
   1   3   1     3782.89     3769.50    157.18 o 
   2   3   1     9930.96     9516.99    388.37 o 
   3   3   1     4172.98     3426.75    164.31 o 
   4   3   1       50.63       74.92     22.64 o 
   5   3   1     3192.35     2866.95    144.75 o 
   6   3   1     4634.96     4342.37    212.18 o 
   7   3   1        2.44       22.91     29.62 o 
   8   3   1        9.71       29.32     33.86 o 
   9   3   1       22.33       38.02     37.64 o 
  10   3   1       27.38      119.41     44.73 o 
  11   3   1       54.31        0.19     48.56 o 
  12   3   1      891.66     1113.71     96.40 o 
  13   3   1      644.82      857.08    130.05 o 
  14   3   1        0.01       66.57     84.87 o 
  15   3   1       10.59       14.33    144.37 o 
 -15   4   1        9.94       69.97    113.41 o 
 -14   4   1       45.75       -8.47    105.77 o 
 -13   4   1       65.03      117.99     86.60 o 
 -12   4   1      344.63      351.73     89.96 o 
 -11   4   1       93.84       59.32     57.81 o 
 -10   4   1     1033.31     1359.60     99.96 o 
  -9   4   1       21.18       28.17     72.37 o 
  -8   4   1       56.51      176.51     60.30 o 
  -7   4   1      953.14      967.27     74.93 o 
  -6   4   1      225.76      199.51     38.85 o 
  -5   4   1     1127.51     1152.43     72.72 o 
  -4   4   1    15755.67    14720.49    675.17 o 
  -3   4   1      569.13      557.43     34.12 o 
  -2   4   1     6656.89     6499.69    343.29 o 
  -1   4   1      461.72      461.75     32.36 o 
   0   4   1      739.44      766.81     44.14 o 
   1   4   1      621.98      625.50     38.38 o 
   2   4   1     1352.31     1328.86     62.22 o 
   3   4   1     1157.35     1060.24     63.07 o 
   4   4   1      420.43      311.14     33.87 o 
   5   4   1     3944.80     3647.05    179.74 o 
   6   4   1        5.37       -1.63     34.47 o 
   7   4   1      646.07      716.63     70.24 o 
   8   4   1        9.06       -0.56     40.62 o 
   9   4   1      767.86      775.50     72.14 o 
  10   4   1        5.70       -0.95     48.28 o 
  11   4   1      287.02      247.68    209.08 o 
  12   4   1        8.83       69.67     92.06 o 
  13   4   1       36.86       18.31     75.20 o 
  14   4   1       67.53      -11.88     80.19 o 
  15   4   1        3.57     -155.19    103.46 o 
 -15   5   1        1.59       45.33    102.81 o 
 -14   5   1        4.42       81.33    112.29 o 
 -13   5   1       97.65       56.44     92.19 o 
 -12   5   1      508.64      492.76    116.24 o 
 -11   5   1     2709.47     2980.04    202.76 o 
 -10   5   1      982.98      963.49     88.15 o 
  -9   5   1      413.04      495.98     90.47 o 
  -8   5   1       35.90       77.72     46.30 o 
  -7   5   1        2.35       41.08     38.68 o 
  -6   5   1     1786.99     1517.75     93.79 o 
  -5   5   1      897.69      820.92     62.17 o 
  -4   5   1     1617.56     1596.08     77.96 o 
  -3   5   1     1711.83     1843.41     85.16 o 
  -2   5   1     1390.76     1462.88     90.34 o 
  -1   5   1     4121.63     3704.92    174.75 o 
   0   5   1      577.74      599.59     41.37 o 
   1   5   1     2171.11     2095.17    104.35 o 
   2   5   1      106.62      156.86     22.80 o 
   3   5   1      602.35      654.69     48.84 o 
   4   5   1     6163.59     5966.00    283.51 o 
   5   5   1     7798.12     7283.30    341.98 o 
   6   5   1     1163.75     1108.24     77.00 o 
   7   5   1      146.49      109.74     43.05 o 
   8   5   1       69.37       84.83     47.44 o 
   9   5   1       46.22       41.56     60.34 o 
  10   5   1      480.63      476.85     78.96 o 
  11   5   1      495.77      588.29    118.42 o 
  12   5   1       21.23       99.19     97.64 o 
  13   5   1        1.91       58.79     86.61 o 
  14   5   1       13.41      127.20     94.79 o 
  15   5   1        0.15      -73.68     91.47 o 
 -14   6   1       16.20       62.45    118.85 o 
 -13   6   1       20.25      147.19     95.12 o 
 -12   6   1      343.82      309.27     92.80 o 
 -11   6   1      310.22      270.17     87.96 o 
 -10   6   1     1614.60     1728.25    144.00 o 
  -9   6   1      867.05     1021.04    103.74 o 
  -8   6   1      506.07      531.15     67.63 o 
  -7   6   1      179.43      177.84     56.26 o 
  -6   6   1      162.27       90.44     40.36 o 
  -5   6   1       52.58       22.06     35.41 o 
  -4   6   1     9542.39     9654.05    400.21 o 
  -3   6   1     2296.36     2213.91    103.28 o 
  -2   6   1       65.82       92.71     54.64 o 
  -1   6   1      123.03      127.71     28.81 o 
   0   6   1     1896.87     1817.11    109.91 o 
   1   6   1       16.73       -9.38     24.18 o 
   2   6   1     4193.64     4363.16    186.81 o 
   3   6   1     1580.43     1871.98     88.64 o 
   4   6   1     2894.34     2650.86    138.66 o 
   5   6   1      123.07       82.36     38.07 o 
   6   6   1      482.08      530.93     55.59 o 
   7   6   1      565.10      626.05     64.22 o 
   8   6   1       12.00       18.63     76.24 o 
   9   6   1      253.37      297.92     72.02 o 
  10   6   1      135.73      140.84     72.41 o 
  11   6   1        9.85      -15.95     90.00 o 
  12   6   1      129.55      240.05    107.55 o 
  13   6   1      141.26      231.44    104.93 o 
  14   6   1        0.33       96.69    104.00 o 
 -14   7   1        1.41      -71.51    132.13 o 
 -13   7   1       27.01       41.65    162.08 o 
 -12   7   1        2.19       67.70     87.52 o 
 -11   7   1      118.42      160.04     83.32 o 
 -10   7   1       37.00       52.93     76.80 o 
  -9   7   1       18.73      108.88     77.68 o 
  -8   7   1      105.56       86.32     65.14 o 
  -7   7   1      100.67      174.44     53.74 o 
  -6   7   1      329.32      287.53     54.70 o 
  -5   7   1     1154.88     1049.27     76.09 o 
  -4   7   1     3877.00     3955.96    241.15 o 
  -3   7   1     1236.13     1396.51     75.83 o 
  -2   7   1        7.35      -42.38     28.25 o 
  -1   7   1     3000.13     2743.23    137.59 o 
   0   7   1        5.46      -34.49     32.07 o 
   1   7   1     1036.72     1290.42     76.04 o 
   2   7   1      830.64     1097.43     63.43 o 
   3   7   1      576.72      662.54     49.34 o 
   4   7   1       13.43       64.84     38.01 o 
   5   7   1     2018.56     1864.42    110.70 o 
   6   7   1      239.76      181.29     85.39 o 
   7   7   1      115.00      -13.99     56.30 o 
   8   7   1      303.93      251.31     67.36 o 
   9   7   1        5.09      -50.87     76.34 o 
  10   7   1       56.65       83.63     93.05 o 
  11   7   1      345.78      335.35    111.11 o 
  12   7   1       14.35      100.73    100.42 o 
  13   7   1        6.62     -122.19     95.67 o 
 -13   8   1       45.61      101.47    121.34 o 
 -12   8   1        0.40       58.58     87.48 o 
 -11   8   1      355.30      447.81    101.47 o 
 -10   8   1       24.81      -65.87     75.83 o 
  -9   8   1        5.75      -19.07     73.41 o 
  -8   8   1        0.61       66.33     68.92 o 
  -7   8   1        3.64        1.74     59.02 o 
  -6   8   1        7.87       74.55     56.27 o 
  -5   8   1      490.75      493.27     60.65 o 
  -4   8   1      990.01      939.48     74.46 o 
  -3   8   1     1319.36     1399.86     92.07 o 
  -2   8   1      331.53      397.28     47.49 o 
  -1   8   1       32.98       12.27     40.08 o 
   0   8   1      388.76      407.77     46.41 o 
   1   8   1       68.23       19.22     57.93 o 
   2   8   1      298.82      352.62     74.67 o 
   3   8   1       45.19       22.48     41.36 o 
   4   8   1     1154.91     1208.45     84.77 o 
   5   8   1      853.37      901.20    193.59 o 
   6   8   1      230.97      169.05     63.35 o 
   7   8   1        1.12      -11.93     62.66 o 
   8   8   1      169.48      163.36     75.85 o 
   9   8   1      112.30      327.95    164.19 o 
  10   8   1      340.22      333.97    110.94 o 
  11   8   1       48.70      307.90    166.23 o 
  12   8   1       12.33      123.80    145.82 o 
  13   8   1       38.58     -119.77    107.79 o 
 -12   9   1       63.02      151.07    123.99 o 
 -11   9   1      551.03      496.28    146.48 o 
 -10   9   1       55.11      -79.88     79.94 o 
  -9   9   1       11.00        4.86     76.20 o 
  -8   9   1       84.69      191.96     96.29 o 
  -7   9   1        2.60       29.23     70.57 o 
  -6   9   1       46.59       30.34     61.67 o 
  -5   9   1      802.91      968.62    100.15 o 
  -4   9   1       13.97        7.28     46.72 o 
  -3   9   1      339.41      373.74     59.05 o 
  -2   9   1     1241.28     1316.03    142.13 o 
  -1   9   1      120.77      143.08     46.15 o 
   0   9   1       14.01       32.71     39.90 o 
   1   9   1      403.19      306.53     90.43 o 
   2   9   1      124.53      144.66     53.63 o 
   3   9   1      107.25       82.70     99.80 o 
   4   9   1        1.20       52.87     69.95 o 
   5   9   1      815.25      803.18    122.45 o 
   6   9   1      414.88      292.95     90.76 o 
   7   9   1       31.22        0.15     90.43 o 
   8   9   1       16.47       30.47     95.75 o 
   9   9   1        8.61        6.82    102.85 o 
  10   9   1        4.79       12.39     99.77 o 
  11   9   1        4.53      304.57    223.41 o 
  12   9   1      179.35      486.78    473.61 o 
 -11  10   1      218.45      133.89    188.85 o 
 -10  10   1       75.43       67.07     89.91 o 
  -9  10   1       42.98       88.88     83.78 o 
  -8  10   1        0.00      -40.93     72.48 o 
  -7  10   1       20.15       55.08     71.73 o 
  -6  10   1       53.40      180.38     76.94 o 
  -5  10   1        6.70      -19.15     63.88 o 
  -4  10   1      271.64      359.16     71.21 o 
  -3  10   1     1949.96     2617.02    523.08 o 
  -2  10   1       57.95       48.09     54.53 o 
  -1  10   1       42.78       17.63     71.90 o 
   0  10   1       99.85      124.93     90.50 o 
   1  10   1       86.11       47.17     49.63 o 
   2  10   1      139.10      173.43     83.32 o 
   3  10   1       30.63       86.54     59.08 o 
   4  10   1       33.98       48.39     64.56 o 
   5  10   1        8.69       11.13     87.41 o 
   6  10   1       48.40      -35.93     89.27 o 
   7  10   1        5.67       48.69     88.18 o 
   8  10   1        7.06       34.58     90.03 o 
   9  10   1       29.91       51.35    106.64 o 
  10  10   1       67.90       64.30    110.22 o 
  11  10   1       44.41       15.06    127.09 o 
 -10  11   1       23.81      -55.77    122.05 o 
  -9  11   1        0.88      -13.51    112.40 o 
  -8  11   1       83.59      110.70    108.64 o 
  -7  11   1       28.31      -20.19    108.04 o 
  -6  11   1       58.82      -24.44     73.37 o 
  -5  11   1       56.21       51.42     70.65 o 
  -4  11   1      433.49      550.55    107.86 o 
  -3  11   1      137.86      243.80     91.87 o 
  -2  11   1     1558.49     1411.32    147.57 o 
  -1  11   1       23.05       70.23     59.36 o 
   0  11   1        5.34      -21.67    113.81 o 
   1  11   1        0.40       10.64     56.58 o 
   2  11   1        9.39       75.85     85.44 o 
   3  11   1       36.11      173.38     69.24 o 
   4  11   1      154.39      203.84     80.95 o 
   5  11   1       15.66      -27.73     78.51 o 
   6  11   1       17.47       29.64     84.84 o 
   7  11   1        0.78      106.27    107.91 o 
   8  11   1       11.79      -15.82    208.10 o 
   9  11   1        4.77      113.68    347.07 o 
  -8  12   1        1.79     -155.78    103.85 o 
  -7  12   1        9.93       73.12    104.92 o 
  -6  12   1        0.10      -28.26    108.27 o 
  -5  12   1        3.41       75.88    102.56 o 
  -4  12   1      155.75      200.89    104.55 o 
  -3  12   1      583.52      483.80    211.05 o 
  -2  12   1       50.19      123.04     75.98 o 
  -1  12   1      109.48      150.91    129.41 o 
   0  12   1        3.52       80.25     83.10 o 
   1  12   1       78.14       62.40    214.03 o 
   2  12   1        0.58       64.09     73.13 o 
   3  12   1       77.32       64.56     75.47 o 
   4  12   1      340.00      337.86     92.96 o 
   5  12   1       34.95      118.72    129.57 o 
   6  12   1      117.35      308.33    199.85 o 
   7  12   1       11.41       10.18    104.51 o 
   8  12   1        0.10      194.21    123.62 o 
  -6  13   1        7.27      273.14    524.20 o 
  -5  13   1       36.34      233.47    231.29 o 
  -4  13   1        0.63       65.83    122.72 o 
  -3  13   1      211.71      114.45    139.95 o 
  -2  13   1       92.72       84.10    139.53 o 
  -1  13   1        0.98      105.80    143.53 o 
   0  13   1       30.44      -27.82    136.15 o 
   1  13   1        5.65      -69.97    130.46 o 
   2  13   1      134.54      167.08    101.32 o 
   3  13   1       28.98      100.09     85.53 o 
   4  13   1        1.62      182.12    101.19 o 
   5  13   1        0.05       24.40     97.67 o 
   6  13   1       51.25      167.48    139.46 o 
  -1  14   1        2.31      566.96    181.89 o 
   0  14   1       14.36       60.07    156.39 o 
 -16   0   2       32.27      -27.61    149.22 o 
 -14   0   2      279.16      279.05    111.80 o 
 -12   0   2        4.03       22.68     86.10 o 
 -10   0   2      842.69      683.12    125.15 o 
  -8   0   2     5799.14     6255.76    346.93 o 
  -6   0   2    37176.27    37241.16   2360.60 o 
  -4   0   2      165.65      175.05     26.68 o 
  -2   0   2     5700.15     4846.61    261.71 o 
   0   0   2     8948.96     8903.31    566.54 o 
   2   0   2    15457.38    15148.03    796.50 o 
   4   0   2      237.46      272.30     27.07 o 
   6   0   2       81.33       45.67     27.83 o 
   8   0   2     7845.76     8403.65    456.53 o 
  10   0   2        4.57       28.79     47.13 o 
  12   0   2        1.00      -75.47     74.11 o 
  14   0   2       21.60      -42.59     97.79 o 
  16   0   2       56.31     -227.63    163.55 o 
 -16   1   2       12.54      -70.52    162.18 o 
 -15   1   2       38.17      -48.11     83.57 o 
 -14   1   2      221.56      117.10     73.12 o 
 -13   1   2       15.47      -44.96     55.36 o 
 -12   1   2        1.37       -6.39     53.30 o 
 -11   1   2       27.43       72.72     46.91 o 
 -10   1   2        5.02      -50.25     38.50 o 
  -9   1   2     1036.59     1141.29     65.84 o 
  -8   1   2       21.27       21.06     27.50 o 
  -7   1   2    11389.71    11841.99    449.24 o 
  -6   1   2       12.04       79.15     21.91 o 
  -5   1   2     1817.86     1842.58     78.53 o 
  -4   1   2      405.42      453.08     29.31 o 
  -3   1   2       22.79       30.23     11.77 o 
  -2   1   2       89.13      123.20     12.14 o 
  -1   1   2     3847.27     3847.03    174.21 o 
   0   1   2      640.28      647.09     29.17 o 
   1   1   2       22.82      -16.10     10.74 o 
   2   1   2    16237.37    16802.43    623.77 o 
   3   1   2     2530.28     2400.50     93.57 o 
   4   1   2      327.52      341.36     29.33 o 
   5   1   2       74.50       80.61     17.76 o 
   6   1   2      119.15      131.46     23.18 o 
   7   1   2      395.77      484.33     38.72 o 
   8   1   2     2300.57     2411.37    115.11 o 
   9   1   2     2664.61     2731.79    117.14 o 
  10   1   2       84.30       95.98     47.03 o 
  11   1   2      161.01      155.00     46.36 o 
  12   1   2       93.76      -42.59    111.95 o 
  13   1   2        8.65       16.36     62.56 o 
  14   1   2       44.82      180.12     90.07 o 
  15   1   2        5.17      -54.83     91.00 o 
  16   1   2        0.27       70.53    127.39 o 
 -16   2   2       33.73      -38.76    107.32 o 
 -15   2   2        9.76      -52.02     87.69 o 
 -14   2   2      113.38       12.88     81.51 o 
 -13   2   2        0.64      -30.16     86.34 o 
 -12   2   2      149.59      153.89     66.51 o 
 -11   2   2        8.71      -13.42     44.17 o 
 -10   2   2      391.88      420.81     54.56 o 
  -9   2   2       89.43       48.53     38.64 o 
  -8   2   2      426.21      429.13     39.15 o 
  -7   2   2     3507.59     4237.74    169.89 o 
  -6   2   2     4136.17     4404.15    174.37 o 
  -5   2   2     1194.39     1145.33     55.13 o 
  -4   2   2      636.50      664.07     35.15 o 
  -3   2   2      262.60      271.05     20.80 o 
  -2   2   2      216.01      297.83     21.25 o 
  -1   2   2     7435.44     7404.31    386.05 o 
   0   2   2    72358.97    76598.48   3087.28 o 
   1   2   2    12029.96    11374.61    511.17 o 
   2   2   2    54744.98    54095.36   3412.07 o 
   3   2   2      129.14      140.24     15.35 o 
   4   2   2       80.64       76.23     13.85 o 
   5   2   2       63.52       88.84     16.66 o 
   6   2   2      212.87      179.84     24.82 o 
   7   2   2     1562.18     1802.40     90.02 o 
   8   2   2      947.15      994.10     60.93 o 
   9   2   2      415.74      522.65     58.45 o 
  10   2   2      191.36      230.97     44.44 o 
  11   2   2       33.04       44.92     40.56 o 
  12   2   2       15.38      -38.99     42.73 o 
  13   2   2       27.19       31.19     77.64 o 
  14   2   2        4.87      -15.16     85.56 o 
  15   2   2       30.53      114.73     96.79 o 
 -15   3   2       36.14      -58.05    107.63 o 
 -14   3   2      108.56      118.68    106.55 o 
 -13   3   2       11.28      -69.44     62.68 o 
 -12   3   2       27.41       56.55     52.39 o 
 -11   3   2      165.24      182.23     52.34 o 
 -10   3   2      114.17       82.02     45.00 o 
  -9   3   2      972.14      923.60     69.23 o 
  -8   3   2       80.30       73.15     35.79 o 
  -7   3   2     3455.95     3436.57    141.23 o 
  -6   3   2        3.32      -30.85     20.57 o 
  -5   3   2        0.30       -0.76     19.24 o 
  -4   3   2     1219.12     1203.65     59.78 o 
  -3   3   2     1029.42     1080.60     52.79 o 
  -2   3   2     2596.18     2545.21    120.41 o 
  -1   3   2     9665.17     9909.71    446.53 o 
   0   3   2     3138.54     2889.74    134.61 o 
   1   3   2    20172.17    20949.39    847.88 o 
   2   3   2     1953.05     1788.24     87.92 o 
   3   3   2     5044.69     4938.92    204.57 o 
   4   3   2      387.00      419.44     36.99 o 
   5   3   2       91.02       92.31     28.60 o 
   6   3   2     1897.17     1924.59    105.13 o 
   7   3   2     1197.91     1186.02     69.74 o 
   8   3   2      875.52      849.37     60.54 o 
   9   3   2     2077.84     2135.60    126.18 o 
  10   3   2      223.40      209.80     52.88 o 
  11   3   2       75.10       11.26     61.15 o 
  12   3   2       76.76       37.37     55.03 o 
  13   3   2        9.21        9.02     72.31 o 
  14   3   2       62.16       41.19     89.70 o 
  15   3   2       15.41      160.89    125.81 o 
 -15   4   2       24.66      -99.76    108.22 o 
 -14   4   2        3.33      -21.49     92.59 o 
 -13   4   2       47.53       99.22    107.47 o 
 -12   4   2       46.65      -22.12     63.27 o 
 -11   4   2      320.89      418.76     82.13 o 
 -10   4   2       38.14       68.54     52.70 o 
  -9   4   2        0.57       51.33     60.20 o 
  -8   4   2        5.74       34.56     42.08 o 
  -7   4   2     2207.33     2176.95    124.75 o 
  -6   4   2     1796.63     1476.25     90.96 o 
  -5   4   2     2755.22     2547.90    132.11 o 
  -4   4   2     1364.63     1398.20     68.78 o 
  -3   4   2      200.49      192.69     29.88 o 
  -2   4   2      705.98      739.69     44.71 o 
  -1   4   2     3084.87     2896.20    137.47 o 
   0   4   2     3148.37     3206.57    150.79 o 
   1   4   2    19542.16    19270.21    781.71 o 
   2   4   2     4816.76     4400.75    230.83 o 
   3   4   2       39.15       59.55     15.65 o 
   4   4   2     1990.77     2068.72    108.76 o 
   5   4   2       26.88       62.43     29.34 o 
   6   4   2      140.93       87.34     36.92 o 
   7   4   2     1853.44     2110.15    120.93 o 
   8   4   2        0.86       34.80     41.07 o 
   9   4   2      176.39       55.81     48.61 o 
  10   4   2      786.26      762.80    113.34 o 
  11   4   2      142.97      150.34     70.29 o 
  12   4   2        2.33      -17.36     65.73 o 
  13   4   2      112.03      254.09     86.24 o 
  14   4   2       14.47      103.18     85.87 o 
  15   4   2       21.61       51.00    187.26 o 
 -15   5   2       21.38       31.03    200.86 o 
 -14   5   2      188.35      295.43    101.27 o 
 -13   5   2       95.57       64.26     89.50 o 
 -12   5   2       26.39      167.97     83.40 o 
 -11   5   2       24.16      -65.49     59.25 o 
 -10   5   2      266.67      253.44     62.44 o 
  -9   5   2       16.09        8.19     49.00 o 
  -8   5   2     2905.39     2900.08    160.73 o 
  -7   5   2       73.86      179.26     54.61 o 
  -6   5   2      648.45      748.19     65.44 o 
  -5   5   2     2305.07     2308.02    123.52 o 
  -4   5   2     1581.54     1499.71     74.30 o 
  -3   5   2      104.95      125.84     22.35 o 
  -2   5   2      693.50      662.23     51.35 o 
  -1   5   2       77.21      106.05     30.30 o 
   0   5   2     2666.02     2546.89    123.91 o 
   1   5   2      191.91      205.67     27.31 o 
   2   5   2    11282.56    11540.88    528.94 o 
   3   5   2       87.61      139.71     21.42 o 
   4   5   2      208.31      279.47     51.35 o 
   5   5   2       49.49      -26.14     29.37 o 
   6   5   2      244.79      289.35     44.63 o 
   7   5   2        8.57      -54.76     37.71 o 
   8   5   2      434.62      327.99     63.10 o 
   9   5   2     2802.42     2488.47    232.58 o 
  10   5   2      965.13      966.65    133.30 o 
  11   5   2       12.57       30.52     75.48 o 
  12   5   2       11.47        4.42     78.60 o 
  13   5   2       14.74       98.35     80.35 o 
  14   5   2       31.94       66.41     83.54 o 
 -14   6   2        0.64       12.21    105.81 o 
 -13   6   2      326.08      471.82    140.67 o 
 -12   6   2      195.70      168.85     86.69 o 
 -11   6   2       16.54      129.47     80.44 o 
 -10   6   2      413.77      403.34     83.14 o 
  -9   6   2     1973.44     1720.25    152.74 o 
  -8   6   2      212.64      116.87     50.86 o 
  -7   6   2      262.73      283.10     54.81 o 
  -6   6   2        0.92       23.65     38.24 o 
  -5   6   2      361.57      488.32     64.01 o 
  -4   6   2        0.88       18.27     23.94 o 
  -3   6   2      653.65      615.86     43.11 o 
  -2   6   2      832.89      899.57     95.18 o 
  -1   6   2       21.47       23.53     25.56 o 
   0   6   2      345.99      392.20     36.86 o 
   1   6   2     1166.93     1171.55     62.08 o 
   2   6   2      229.90      292.02     33.80 o 
   3   6   2       50.10       47.95     24.23 o 
   4   6   2       32.79       48.23     32.96 o 
   5   6   2       42.07       -0.99     34.34 o 
   6   6   2       75.34      131.48     42.65 o 
   7   6   2     1722.41     1729.10    129.23 o 
   8   6   2      482.95      619.51     99.81 o 
   9   6   2      899.82      769.30    141.95 o 
  10   6   2      165.93      165.41     73.26 o 
  11   6   2        0.77       31.11     77.35 o 
  12   6   2       47.24      127.72     85.92 o 
  13   6   2       12.05      -37.38     87.26 o 
  14   6   2       20.82      153.32    102.00 o 
 -14   7   2       43.31       39.54    126.56 o 
 -13   7   2        5.91       -1.24     99.40 o 
 -12   7   2        4.33       85.85     84.13 o 
 -11   7   2       10.96       33.11     80.79 o 
 -10   7   2        4.12      163.93    118.12 o 
  -9   7   2        0.73       29.07     66.06 o 
  -8   7   2     3008.63     2760.07    251.71 o 
  -7   7   2      764.85      628.84     68.05 o 
  -6   7   2        0.57      -46.04     51.14 o 
  -5   7   2      273.42      223.31     44.78 o 
  -4   7   2     2092.04     2119.09    118.96 o 
  -3   7   2        1.37       16.44     28.77 o 
  -2   7   2      269.49      240.17     41.62 o 
  -1   7   2     1810.70     1671.67     92.22 o 
   0   7   2     4589.17     3941.89    189.01 o 
   1   7   2      335.37      394.16     36.70 o 
   2   7   2     4425.01     4181.92    181.20 o 
   3   7   2      174.14      248.85     39.08 o 
   4   7   2      236.29      160.56     47.15 o 
   5   7   2        6.40       90.75     66.17 o 
   6   7   2        3.02       33.83     71.87 o 
   7   7   2      162.91       94.33     72.61 o 
   8   7   2       58.97      -11.40     75.12 o 
   9   7   2      135.67       98.17    109.39 o 
  10   7   2       26.98      181.50    107.26 o 
  11   7   2       88.51      105.51    110.90 o 
  12   7   2       41.00       46.20     92.39 o 
  13   7   2        1.86       -7.37     95.37 o 
 -13   8   2       86.37       37.53    105.82 o 
 -12   8   2        1.06      -67.61     88.41 o 
 -11   8   2       18.16      154.24     90.63 o 
 -10   8   2        0.58       11.58    100.45 o 
  -9   8   2      157.62       95.50     77.93 o 
  -8   8   2        2.05      -27.48     61.80 o 
  -7   8   2      116.45      113.39     83.41 o 
  -6   8   2     1013.16     1242.57     92.96 o 
  -5   8   2      185.25      247.56     51.95 o 
  -4   8   2       20.46       55.85     42.39 o 
  -3   8   2      381.30      504.40     57.17 o 
  -2   8   2       19.20       11.89     44.87 o 
  -1   8   2      548.80      601.35     53.74 o 
   0   8   2        2.71       21.91     33.89 o 
   1   8   2     5710.94     5554.94    237.74 o 
   2   8   2      313.03      339.50     40.36 o 
   3   8   2        0.94       21.14     39.87 o 
   4   8   2      178.99      129.72     69.37 o 
   5   8   2       14.26       18.06     67.43 o 
   6   8   2       47.62       18.08     71.63 o 
   7   8   2       91.19      192.90     86.37 o 
   8   8   2        3.29       72.53     75.37 o 
   9   8   2       87.56      134.82     89.69 o 
  10   8   2       85.94      139.91     91.35 o 
  11   8   2       55.62       92.63     95.19 o 
  12   8   2        6.13      125.16    104.23 o 
  13   8   2       11.95      149.04    113.03 o 
 -12   9   2        4.39     -139.19     92.79 o 
 -11   9   2       14.82      143.14     92.93 o 
 -10   9   2       11.14       17.58     84.65 o 
  -9   9   2       32.10       39.63     78.50 o 
  -8   9   2        7.71      100.86     76.46 o 
  -7   9   2       34.17       51.78     69.60 o 
  -6   9   2       43.85      113.74     65.56 o 
  -5   9   2      161.54      232.77     55.48 o 
  -4   9   2      672.08      740.93     73.01 o 
  -3   9   2      155.25      177.17     50.42 o 
  -2   9   2      111.94      171.24     64.55 o 
  -1   9   2      133.21      170.49     43.67 o 
   0   9   2      896.75      916.65     68.77 o 
   1   9   2      174.13      213.32     39.76 o 
   2   9   2      335.85      339.12     58.32 o 
   3   9   2        8.33        3.64     49.53 o 
   4   9   2       15.68       89.77     55.42 o 
   5   9   2      322.23      511.51     89.96 o 
   6   9   2      630.47      553.65     90.05 o 
   7   9   2      166.03      123.02     83.88 o 
   8   9   2      310.12      272.13     92.38 o 
   9   9   2      137.05      231.35     92.47 o 
  10   9   2      185.53      130.33    102.59 o 
  11   9   2       34.74       77.90    105.14 o 
  12   9   2        3.41      141.22    118.60 o 
 -11  10   2        0.90      124.84    103.46 o 
 -10  10   2        4.15      -30.41     85.68 o 
  -9  10   2        2.33       66.68     89.08 o 
  -8  10   2       22.89      -26.99     73.68 o 
  -7  10   2      219.65      125.50     75.66 o 
  -6  10   2      290.19      466.43     86.67 o 
  -5  10   2      171.02      215.99     73.40 o 
  -4  10   2       56.85      131.82     62.66 o 
  -3  10   2       98.27      150.03     62.69 o 
  -2  10   2       17.60       37.73     60.47 o 
  -1  10   2     1177.73     1235.86    100.30 o 
   0  10   2       18.57       45.95     42.66 o 
   1  10   2      245.47      217.72     59.22 o 
   2  10   2      122.04      172.36     57.38 o 
   3  10   2      180.51      242.14     64.24 o 
   4  10   2       15.50      -48.20     59.35 o 
   5  10   2      182.34      184.05     76.38 o 
   6  10   2        3.53       62.50     73.01 o 
   7  10   2       40.53        8.17     90.10 o 
   8  10   2      190.59      304.56    102.06 o 
   9  10   2       30.51        9.95     92.37 o 
  10  10   2       10.62      -89.73     98.56 o 
  11  10   2       11.26       -7.37    143.97 o 
 -10  11   2       15.91      182.11    112.56 o 
  -9  11   2       37.29      126.87     97.27 o 
  -8  11   2        0.96      143.96     89.94 o 
  -7  11   2      114.76      232.21     88.82 o 
  -6  11   2        1.48      -60.15     71.35 o 
  -5  11   2      562.18      547.11     92.49 o 
  -4  11   2       33.57       48.60     66.77 o 
  -3  11   2       40.36       32.85     60.57 o 
  -2  11   2       26.52       96.20     60.88 o 
  -1  11   2      125.75      200.10     62.79 o 
   0  11   2       59.02      144.65     77.12 o 
   1  11   2        1.22       72.57     59.22 o 
   2  11   2        1.52      107.11     61.43 o 
   3  11   2       31.05      -15.84     95.47 o 
   4  11   2        7.48       18.10     73.96 o 
   5  11   2      240.45      311.07     88.72 o 
   6  11   2        4.94       53.83     82.80 o 
   7  11   2       14.24       90.74     90.68 o 
   8  11   2       17.45      221.37    192.22 o 
   9  11   2       52.02      131.56    349.54 o 
  -8  12   2        6.52       17.37    113.19 o 
  -7  12   2        0.71       88.64    100.03 o 
  -6  12   2       62.27       75.88     84.46 o 
  -5  12   2        3.76      160.40     78.58 o 
  -4  12   2       80.39      139.10     75.90 o 
  -3  12   2       39.33      176.94     98.66 o 
  -2  12   2       55.79      -18.34    113.18 o 
  -1  12   2        2.58       90.33    132.26 o 
   0  12   2        1.84       71.23     85.10 o 
   1  12   2      287.43      323.13    101.41 o 
   2  12   2       35.03      -90.63     67.85 o 
   3  12   2      288.52      391.15     95.79 o 
   4  12   2       13.97       94.68     79.91 o 
   5  12   2        7.01      141.39     82.87 o 
   6  12   2        7.19       45.40     91.50 o 
   7  12   2       45.54      164.32    160.44 o 
   8  12   2        7.59      103.55    152.15 o 
  -6  13   2       10.72     -175.15    116.76 o 
  -5  13   2        1.47      182.28    361.21 o 
  -4  13   2        1.32      170.12    136.69 o 
  -3  13   2        4.34      181.05    148.17 o 
  -2  13   2        0.80       70.61    130.89 o 
  -1  13   2       72.47      123.09    141.00 o 
   1  13   2      121.19      123.69    101.75 o 
   2  13   2       45.64      -92.00     94.19 o 
   3  13   2       69.01      169.68     89.48 o 
   4  13   2        4.80      105.83     92.62 o 
   5  13   2        7.37       55.26     95.09 o 
 -15   0   3        0.24     -158.50    142.06 o 
 -13   0   3       46.72     -119.66     79.77 o 
 -11   0   3     1376.28     1125.75    205.60 o 
  -9   0   3     2477.99     2556.48    251.05 o 
  -7   0   3     2019.23     1828.96    119.14 o 
  -5   0   3     2714.49     2211.64    131.25 o 
  -3   0   3    23252.01    24714.52   1304.36 o 
  -1   0   3     2524.71     2637.54    171.46 o 
   1   0   3      110.80      144.26     13.72 o 
   3   0   3    39872.41    40807.35   2139.14 o 
   5   0   3      849.14      936.57     63.04 o 
   7   0   3     1019.50     1039.27     92.90 o 
   9   0   3       48.74        8.40     39.69 o 
  11   0   3      126.56      276.88     85.10 o 
  13   0   3       32.12     -191.62    149.12 o 
  15   0   3       37.75      -68.29    167.35 o 
 -16   1   3        0.05      -41.32    178.41 o 
 -15   1   3       21.54       52.77     87.86 o 
 -14   1   3       27.85       -5.71     76.48 o 
 -13   1   3       36.94      -83.15     83.84 o 
 -12   1   3      372.22      341.31     72.58 o 
 -11   1   3        5.00      -31.79     43.65 o 
 -10   1   3      823.62      766.90     65.37 o 
  -9   1   3       34.82       14.84     32.51 o 
  -8   1   3      853.30      929.19     71.62 o 
  -7   1   3       30.45       48.20     24.82 o 
  -6   1   3      936.84     1099.60     59.81 o 
  -5   1   3      505.47      609.69     55.02 o 
  -4   1   3    10499.39    10161.70    383.14 o 
  -3   1   3    20104.47    21179.48    865.34 o 
  -2   1   3     1059.12     1092.65     50.35 o 
  -1   1   3      346.60      339.22     30.12 o 
   0   1   3     2161.13     2364.86     98.73 o 
   1   1   3     5336.76     5485.54    251.79 o 
   2   1   3     9655.00     8999.63    365.33 o 
   3   1   3      299.45      297.24     18.35 o 
   4   1   3     2322.78     2213.32     88.82 o 
   5   1   3       58.02       83.88     17.12 o 
   6   1   3     9099.99     9331.15    353.78 o 
   7   1   3        6.97        4.86     20.26 o 
   8   1   3      395.95      429.88     37.08 o 
   9   1   3       20.35       29.32     29.99 o 
  10   1   3       13.04      -14.64     53.95 o 
  11   1   3        1.72      -33.86     41.13 o 
  12   1   3        6.59      -25.14     53.69 o 
  13   1   3      240.35      281.22    131.13 o 
  14   1   3      129.41      195.53     91.57 o 
  15   1   3        1.59       -5.66     88.74 o 
 -16   2   3       19.95     -117.83    238.80 o 
 -15   2   3        8.53      -96.28    126.32 o 
 -14   2   3        3.63      -32.17     86.32 o 
 -13   2   3        4.82       36.39     73.80 o 
 -12   2   3       34.95      -24.09     49.11 o 
 -11   2   3        1.79       -5.79     45.95 o 
 -10   2   3      137.95      211.33     47.16 o 
  -9   2   3     1417.06     1433.52    128.56 o 
  -8   2   3      586.58      686.76     48.02 o 
  -7   2   3       33.22       58.59     25.17 o 
  -6   2   3      919.71      955.15     61.93 o 
  -5   2   3      809.74      841.71     44.02 o 
  -4   2   3     3783.11     3736.54    145.87 o 
  -3   2   3    21877.27    22130.24    896.78 o 
  -2   2   3     6172.58     5792.72    263.77 o 
  -1   2   3      986.82      912.01     47.31 o 
   0   2   3     2328.45     1999.51     84.76 o 
   1   2   3     1454.45     1310.65     57.81 o 
   2   2   3       32.19      114.37     32.33 o 
   3   2   3     2702.92     2445.15    104.33 o 
   4   2   3     8382.56     8054.58    302.97 o 
   5   2   3     7387.38     6862.22    261.34 o 
   6   2   3      185.93      213.65     23.86 o 
   7   2   3      401.91      398.02     32.74 o 
   8   2   3       59.97       21.03     38.40 o 
   9   2   3      305.12      303.66     44.47 o 
  10   2   3        8.59       46.17     39.03 o 
  11   2   3       42.39       10.09     45.44 o 
  12   2   3        4.60       76.03     53.63 o 
  13   2   3       10.93      -40.26     74.83 o 
  14   2   3        3.08      -60.24     84.26 o 
  15   2   3        2.31       59.29     98.12 o 
 -15   3   3       21.02      154.27    216.46 o 
 -14   3   3       39.64       69.94     87.33 o 
 -13   3   3        2.33      -91.16     60.77 o 
 -12   3   3       13.41      -41.33     59.72 o 
 -11   3   3      384.56      466.77     86.68 o 
 -10   3   3     1787.14     1693.48    100.13 o 
  -9   3   3       41.17       32.52     39.85 o 
  -8   3   3       43.20      231.82     48.88 o 
  -7   3   3     1075.65     1192.78    102.44 o 
  -6   3   3     1045.62     1043.96     72.08 o 
  -5   3   3      656.47      677.49     44.14 o 
  -4   3   3    20251.97    20994.68    852.84 o 
  -3   3   3     3647.39     3781.00    159.41 o 
  -2   3   3     2680.79     2851.54    134.68 o 
  -1   3   3     8634.22     8489.19    384.50 o 
   0   3   3     5229.02     5332.42    219.97 o 
   1   3   3      769.21      795.78     40.23 o 
   2   3   3     1952.33     1774.25     88.65 o 
   3   3   3      181.80      219.34     23.42 o 
   4   3   3     5041.78     4273.25    203.18 o 
   5   3   3      261.71      202.14     30.53 o 
   6   3   3     3034.99     2569.45    114.95 o 
   7   3   3      523.99      621.00     53.29 o 
   8   3   3        6.24       40.39     32.29 o 
   9   3   3        1.95      -19.22     33.75 o 
  10   3   3       55.02       85.86     47.58 o 
  11   3   3      232.85      298.53     60.62 o 
  12   3   3       86.15      107.06     60.32 o 
  13   3   3       52.35       10.05     62.76 o 
  14   3   3       12.68       75.17     89.48 o 
  15   3   3        4.54      -75.73     89.93 o 
 -15   4   3        0.71       48.93    214.35 o 
 -14   4   3        6.14      -62.56     90.24 o 
 -13   4   3      196.67      133.79     75.77 o 
 -12   4   3      191.41      269.67     71.37 o 
 -11   4   3      270.23      208.60     75.77 o 
 -10   4   3      830.76     1094.92     92.37 o 
  -9   4   3      605.21      750.34     74.89 o 
  -8   4   3     1098.26     1211.38     89.42 o 
  -7   4   3      183.56      306.46     49.31 o 
  -6   4   3       24.13       20.79     32.79 o 
  -5   4   3      488.92      591.32     39.56 o 
  -4   4   3     1288.36     1489.78     72.26 o 
  -3   4   3    14595.44    15217.08    685.65 o 
  -2   4   3     6769.34     6132.43    281.46 o 
  -1   4   3     8697.79     8928.06    405.53 o 
   0   4   3       48.04       44.21     16.65 o 
   1   4   3       76.83       99.63     17.48 o 
   2   4   3       30.56       13.27     18.72 o 
   3   4   3       93.01      123.37     24.06 o 
   4   4   3     2217.61     1888.17     87.63 o 
   5   4   3     4363.50     4218.19    238.80 o 
   6   4   3     1958.13     2012.26    128.90 o 
   7   4   3      960.93      857.69     67.70 o 
   8   4   3        4.43       -2.65     39.70 o 
   9   4   3      380.57      542.77    131.56 o 
  10   4   3      301.56      531.26     81.93 o 
  11   4   3        4.03      -27.87     58.38 o 
  12   4   3      221.85      382.47     86.72 o 
  13   4   3      205.80      394.50     91.31 o 
  14   4   3      261.72      214.83     87.79 o 
  15   4   3       49.11       41.94    125.38 o 
 -15   5   3        0.11        7.29     99.08 o 
 -14   5   3       17.25     -101.26     83.63 o 
 -13   5   3        0.96     -102.38     83.44 o 
 -12   5   3      120.50       53.17     81.54 o 
 -11   5   3      229.27      314.82     71.97 o 
 -10   5   3     1823.64     1628.11    114.03 o 
  -9   5   3      269.15      250.86     88.89 o 
  -8   5   3        2.93       45.69     46.17 o 
  -7   5   3     1249.27     1321.72     89.91 o 
  -6   5   3      442.53      502.94     53.86 o 
  -5   5   3      396.10      341.32     33.73 o 
  -4   5   3     6472.96     6399.61    266.79 o 
  -3   5   3     4240.85     4159.03    196.80 o 
  -2   5   3       15.23      -13.63     20.84 o 
  -1   5   3     6079.81     5550.93    257.24 o 
   0   5   3      734.68      767.94     47.72 o 
   1   5   3      136.09      128.31     21.52 o 
   2   5   3      297.29      302.96     27.94 o 
   3   5   3     6487.19     6013.21    251.60 o 
   4   5   3      747.39      779.55     45.48 o 
   5   5   3      964.36     1114.44    118.16 o 
   6   5   3      471.94      438.39     58.40 o 
   7   5   3     1301.12     1316.30    107.61 o 
   8   5   3        1.67       85.38     53.53 o 
   9   5   3        4.64       -7.28     54.70 o 
  10   5   3      393.60      455.77     82.82 o 
  11   5   3      408.75      483.41     90.62 o 
  12   5   3       26.19       51.24     76.47 o 
  13   5   3      342.69      360.21    104.17 o 
  14   5   3       15.99      100.61     88.89 o 
 -14   6   3        1.21      -75.11     88.35 o 
 -13   6   3       40.19       -1.63     88.04 o 
 -12   6   3       45.05      -13.21     80.01 o 
 -11   6   3       66.37      -17.07     77.15 o 
 -10   6   3      108.36       -2.81     58.17 o 
  -9   6   3      422.44      327.79     63.83 o 
  -8   6   3       17.08        1.97     49.18 o 
  -7   6   3      886.04      919.92    102.49 o 
  -6   6   3      475.33      437.83     53.68 o 
  -5   6   3       33.71      122.26     39.40 o 
  -4   6   3     4883.11     4603.45    198.78 o 
  -3   6   3       62.15       99.45     28.83 o 
  -2   6   3     5802.61     5768.55    310.61 o 
  -1   6   3     1849.37     1690.04     90.23 o 
   0   6   3      234.77      254.11     32.46 o 
   1   6   3        0.62      -22.20     34.45 o 
   2   6   3       73.50       44.35     22.28 o 
   3   6   3      415.54      342.73     46.01 o 
   4   6   3     1094.35     1272.42    104.29 o 
   5   6   3      397.88      511.75     51.63 o 
   6   6   3       58.01       68.72     51.05 o 
   7   6   3       96.12       70.27     51.61 o 
   8   6   3      200.99      199.60     65.17 o 
   9   6   3       12.66       52.61     60.73 o 
  10   6   3      144.58      144.37     76.24 o 
  11   6   3      229.52      236.68     88.76 o 
  12   6   3       64.41       18.90     83.75 o 
  13   6   3        0.45      -88.55     86.86 o 
  14   6   3       68.91      138.52     95.05 o 
 -14   7   3        3.63       -6.28    133.05 o 
 -13   7   3        5.09       -7.23     88.60 o 
 -12   7   3      367.67      131.09     91.73 o 
 -11   7   3     1270.69     1222.81    237.45 o 
 -10   7   3      266.23      189.44     85.70 o 
  -9   7   3      217.66      176.91     62.19 o 
  -8   7   3        2.05      -15.76     48.63 o 
  -7   7   3      157.65      158.90     52.53 o 
  -6   7   3       58.92       48.04     85.79 o 
  -5   7   3       81.21       79.77     41.67 o 
  -4   7   3       10.97       85.75     38.87 o 
  -3   7   3     2822.17     2839.71    144.07 o 
  -2   7   3     1542.09     1576.42    103.64 o 
  -1   7   3     1628.51     1692.59     93.85 o 
   0   7   3      150.16      131.26     46.48 o 
   1   7   3       40.23       74.25     27.53 o 
   2   7   3      292.85      313.04     35.98 o 
   3   7   3      723.81      720.79     54.02 o 
   4   7   3       22.01       17.88     42.77 o 
   5   7   3      165.08      243.99     57.02 o 
   6   7   3      435.83      472.93     72.35 o 
   7   7   3      651.08      694.61     87.78 o 
   8   7   3      109.62      140.66     67.62 o 
   9   7   3        0.90      -26.25     66.87 o 
  10   7   3        0.49      -18.28     78.91 o 
  11   7   3        3.09       61.71    108.06 o 
  12   7   3      156.43      274.92    101.44 o 
  13   7   3      200.73      240.84    111.71 o 
 -13   8   3       11.08       36.67     95.61 o 
 -12   8   3       42.34       17.79     89.76 o 
 -11   8   3      538.66      536.56    103.89 o 
 -10   8   3      230.96      241.50    107.44 o 
  -9   8   3      366.80      492.40    189.21 o 
  -8   8   3       56.27       77.94     65.77 o 
  -7   8   3       37.08      106.00     59.56 o 
  -6   8   3      588.43      638.36    114.51 o 
  -5   8   3       11.90        7.54     44.32 o 
  -4   8   3      111.87      100.12     44.13 o 
  -3   8   3       25.83       25.15     47.32 o 
  -2   8   3      377.51      468.94     58.71 o 
  -1   8   3        0.70      -22.99     34.62 o 
   0   8   3      390.58      472.17     48.27 o 
   1   8   3      240.14      264.76     37.27 o 
   2   8   3        1.66        5.59     29.62 o 
   3   8   3        1.52      -63.04     43.87 o 
   4   8   3     2191.85     1970.51    138.71 o 
   5   8   3     1044.62     1188.58    107.35 o 
   6   8   3       54.96       76.93     61.44 o 
   7   8   3       51.04      -44.81     57.35 o 
   8   8   3        7.91      -14.72     71.00 o 
   9   8   3       46.69       36.03     80.53 o 
  10   8   3        0.20      -36.76    104.50 o 
  11   8   3       62.35       81.22     94.56 o 
  12   8   3       32.50       43.63     95.11 o 
  13   8   3       31.65       55.10    117.41 o 
 -12   9   3       34.33      -77.92     96.32 o 
 -11   9   3       50.62       94.65     91.76 o 
 -10   9   3       68.26       74.52     86.65 o 
  -9   9   3      177.98      218.36    110.26 o 
  -8   9   3      131.69      205.43    108.06 o 
  -7   9   3        1.08       -8.82     68.40 o 
  -6   9   3      208.38      278.90     61.48 o 
  -5   9   3      316.25      412.46     64.95 o 
  -4   9   3      118.99      134.92     48.79 o 
  -3   9   3      670.00      793.52     75.47 o 
  -2   9   3       31.25       29.96     83.99 o 
  -1   9   3      308.56      460.28     53.61 o 
   0   9   3       38.07       59.02     39.41 o 
   1   9   3      131.58      107.15     37.37 o 
   2   9   3       48.05       61.61     50.58 o 
   3   9   3      408.53      422.86     68.39 o 
   4   9   3        4.64      -73.29     49.55 o 
   5   9   3     1388.89     1367.90    153.55 o 
   6   9   3       75.46       52.16    142.10 o 
   7   9   3      250.50      262.01     81.21 o 
   8   9   3        3.41      -86.40     77.88 o 
   9   9   3       28.48      -44.51     78.22 o 
  10   9   3        3.18       66.07     96.63 o 
  11   9   3        3.00       50.22     92.93 o 
  12   9   3       13.05      128.12    137.30 o 
 -11  10   3       46.83       40.90     97.62 o 
 -10  10   3        4.77      -33.87     92.78 o 
  -9  10   3      350.32      609.00    109.03 o 
  -8  10   3        1.30       93.38     83.38 o 
  -7  10   3        6.79      -72.06     72.01 o 
  -6  10   3       72.99      132.84     74.33 o 
  -5  10   3       11.14       73.91     68.46 o 
  -4  10   3       24.64       44.39     55.30 o 
  -3  10   3      157.22      137.74     54.54 o 
  -2  10   3     1564.26     1627.15    147.63 o 
  -1  10   3        7.85      -31.05     47.39 o 
   0  10   3      100.67      239.52     44.77 o 
   1  10   3      224.90      310.03     62.48 o 
   2  10   3       35.72      159.63     56.74 o 
   3  10   3       34.03       47.20     55.99 o 
   4  10   3      166.48       89.63     60.78 o 
   5  10   3     1366.40     1488.93    221.59 o 
   6  10   3      206.84      217.11     85.16 o 
   7  10   3       20.44      104.60     81.83 o 
   8  10   3        0.54      129.24     87.39 o 
   9  10   3        0.56        5.90    152.61 o 
  10  10   3       12.66       11.73     99.80 o 
  11  10   3        2.01       88.67    122.57 o 
 -10  11   3        0.68       57.91    109.34 o 
  -9  11   3        1.00       49.86     90.60 o 
  -8  11   3       27.70      115.46     88.78 o 
  -7  11   3       23.96      155.69     84.03 o 
  -6  11   3       18.62      -92.87    101.67 o 
  -5  11   3       16.27       -3.28     69.74 o 
  -4  11   3       18.92       67.93     67.79 o 
  -3  11   3       23.76       66.07     59.72 o 
  -2  11   3       47.79      -99.32    128.60 o 
  -1  11   3       18.38       44.92     99.56 o 
   0  11   3       84.82      175.37     79.16 o 
   1  11   3       89.83       41.59     58.86 o 
   2  11   3       33.16       45.85     63.27 o 
   3  11   3        6.04      -28.43     66.13 o 
   4  11   3      402.37      448.94     85.63 o 
   5  11   3       24.03     -104.16     71.90 o 
   6  11   3      346.92      384.78    107.32 o 
   7  11   3        7.28       24.57     88.17 o 
   8  11   3        2.45       57.42    127.15 o 
   9  11   3        5.80      208.47    143.28 o 
  -8  12   3        3.43       22.42    138.82 o 
  -7  12   3        0.13       69.27     86.97 o 
  -6  12   3        3.93       55.92     81.80 o 
  -5  12   3       11.55      -18.37    101.45 o 
  -4  12   3       45.33      -50.81     69.75 o 
  -3  12   3        8.43       36.70     79.63 o 
  -2  12   3       18.92       15.47    173.04 o 
  -1  12   3      499.50      597.94    152.80 o 
   0  12   3      118.32       78.08     91.11 o 
   1  12   3        4.67       20.81     89.98 o 
   2  12   3        4.40       -2.70     71.02 o 
   3  12   3        1.46       55.40     76.99 o 
   4  12   3       31.91       89.43     78.92 o 
   5  12   3      182.24      301.85     90.33 o 
   6  12   3      227.70      330.80    185.32 o 
   7  12   3        0.31       -5.58     96.82 o 
   8  12   3        0.08       29.62    113.35 o 
  -5  13   3        0.96       77.56    156.39 o 
  -4  13   3        2.26       20.65    137.84 o 
  -3  13   3        8.03       63.02    139.32 o 
  -2  13   3      108.23      158.28    139.53 o 
   0  13   3        1.07      -80.72    131.94 o 
   1  13   3        2.19       25.29    135.31 o 
   2  13   3       23.01      -12.22     96.45 o 
   3  13   3       27.84       39.94     81.49 o 
   4  13   3       50.14       32.60     83.08 o 
   5  13   3        0.98      -56.15    103.70 o 
 -16   0   4       77.79       57.33    153.65 o 
 -14   0   4       49.30       -9.91    139.74 o 
 -12   0   4     1192.72     1545.08    170.93 o 
 -10   0   4       96.02       -9.80     56.22 o 
  -8   0   4     1358.99     1227.71     95.84 o 
  -6   0   4     6509.98     6730.43    368.45 o 
  -4   0   4    19262.46    20179.23   1067.90 o 
  -2   0   4      677.43      653.90     55.29 o 
   0   0   4    36595.25    37574.32   2370.64 o 
   2   0   4   135320.77   136382.78   7133.04 o 
   4   0   4      178.83      243.11     31.17 o 
   6   0   4       13.72       -4.95     31.42 o 
   8   0   4      301.22      463.98     55.06 o 
  10   0   4      237.17      166.46     52.35 o 
  12   0   4        1.38      -68.52    106.23 o 
  14   0   4       49.21      -60.49    149.64 o 
 -16   1   4       20.80       69.96    113.63 o 
 -15   1   4        4.00     -148.14     98.76 o 
 -14   1   4      592.04      606.35    100.12 o 
 -13   1   4       97.70       50.53     75.28 o 
 -12   1   4       11.00      -43.58     52.94 o 
 -11   1   4       96.51       71.16     49.20 o 
 -10   1   4       27.48       27.72     42.05 o 
  -9   1   4      170.80      156.91     37.16 o 
  -8   1   4      226.11      176.90     34.09 o 
  -7   1   4     1281.45      989.06     96.91 o 
  -6   1   4     4301.87     4696.09    217.19 o 
  -5   1   4    11861.79    13669.28    563.25 o 
  -4   1   4     4943.72     4478.76    174.08 o 
  -3   1   4       13.84        4.76     11.49 o 
  -2   1   4       99.68      102.14     17.75 o 
  -1   1   4     7218.50     7348.63    383.69 o 
   0   1   4    17998.84    18483.10    746.61 o 
   1   1   4     1026.24     1018.53     45.53 o 
   2   1   4     1099.94     1107.35     46.21 o 
   3   1   4    39200.93    40747.11   1510.03 o 
   4   1   4       58.43       67.78     14.36 o 
   5   1   4     1161.38     1172.51     53.29 o 
   6   1   4       29.02       73.02     20.28 o 
   7   1   4       19.36       41.24     22.96 o 
   8   1   4      286.86      303.71     33.60 o 
   9   1   4     1530.01     1558.78     77.27 o 
  10   1   4      253.73      302.66     46.30 o 
  11   1   4      176.00      119.28     66.20 o 
  12   1   4        1.09      -38.95     54.33 o 
  13   1   4      106.90      299.98     87.75 o 
  14   1   4        0.12       64.13     96.36 o 
  15   1   4       15.92      -58.62    134.89 o 
 -15   2   4       55.59      -55.04    112.28 o 
 -14   2   4      136.11       47.93     84.98 o 
 -13   2   4       84.45      -64.22    142.01 o 
 -12   2   4       32.81       50.50     59.17 o 
 -11   2   4      180.47      199.53     53.10 o 
 -10   2   4      141.19       76.65     44.73 o 
  -9   2   4       93.85       80.42     48.82 o 
  -8   2   4       13.32       20.20     39.87 o 
  -7   2   4      750.84      782.59     49.56 o 
  -6   2   4    11192.97    11499.90    435.57 o 
  -5   2   4     4159.83     3789.19    149.75 o 
  -4   2   4    12725.48    12912.28    484.58 o 
  -3   2   4      156.41      175.17     19.45 o 
  -2   2   4      140.69      177.76     32.28 o 
  -1   2   4     1763.32     1602.05     69.72 o 
   0   2   4      480.22      487.92     26.64 o 
   1   2   4   183982.84   196732.84   8867.23 o 
   2   2   4   129676.70   136707.16   6169.91 o 
   3   2   4     9476.22     9362.29    382.26 o 
   4   2   4       41.70       18.70     14.14 o 
   5   2   4      763.31      747.09     39.03 o 
   6   2   4      155.74      147.26     22.32 o 
   7   2   4      959.39     1121.53     56.28 o 
   8   2   4      550.32      619.42     54.99 o 
   9   2   4       38.29      -24.21     33.69 o 
  10   2   4       31.44       63.06     39.62 o 
  11   2   4       57.49       92.36     50.99 o 
  12   2   4        8.48        6.44     59.08 o 
  13   2   4      106.94       54.65    143.09 o 
  14   2   4       33.83      -97.60    112.47 o 
  15   2   4        8.26      -91.10     99.96 o 
 -15   3   4        8.64     -120.76     85.72 o 
 -14   3   4       60.17      108.66    126.41 o 
 -13   3   4        1.76      -24.37     65.37 o 
 -12   3   4      151.19       78.64     62.55 o 
 -11   3   4      122.79       58.81     58.07 o 
 -10   3   4        9.35       38.72     44.84 o 
  -9   3   4       57.99       85.43     40.47 o 
  -8   3   4      613.41      602.82     59.58 o 
  -7   3   4     7266.77     6838.24    265.60 o 
  -6   3   4     1596.09     1714.88     86.39 o 
  -5   3   4     1139.33     1310.10     67.91 o 
  -4   3   4     1200.70     1102.14     56.78 o 
  -3   3   4     5110.40     4991.75    231.40 o 
  -2   3   4        0.41      -30.94     20.63 o 
  -1   3   4     1102.89     1064.28     51.28 o 
   0   3   4     1339.02     1177.07     55.71 o 
   1   3   4    11992.53    12068.77    543.89 o 
   2   3   4     6766.82     6460.06    297.64 o 
   3   3   4     5158.74     4471.86    187.01 o 
   4   3   4      523.91      596.31     35.71 o 
   5   3   4        7.44       18.74     18.30 o 
   6   3   4      339.26      416.74     33.60 o 
   7   3   4       45.42       36.66     58.38 o 
   8   3   4      124.82      193.44     38.16 o 
   9   3   4     3921.46     3612.40    168.15 o 
  10   3   4     1056.03     1169.21     91.26 o 
  11   3   4       11.68       33.82     51.36 o 
  12   3   4      322.54      326.23     67.96 o 
  13   3   4       14.65       -8.97     62.70 o 
  14   3   4        6.35      -86.65     87.51 o 
  15   3   4        5.60      -65.78     93.50 o 
 -15   4   4        2.14      -19.62    111.37 o 
 -14   4   4        1.49      -65.91     91.37 o 
 -13   4   4      176.20      293.96     80.89 o 
 -12   4   4        0.10      -24.50     65.43 o 
 -11   4   4       44.01      -41.21     66.50 o 
 -10   4   4      275.22      170.16     58.70 o 
  -9   4   4       33.57       36.55     50.59 o 
  -8   4   4      907.05      954.53     79.37 o 
  -7   4   4     1558.05     1573.32    106.90 o 
  -6   4   4     1973.09     1899.99     95.72 o 
  -5   4   4     4871.95     4562.11    194.77 o 
  -4   4   4      616.72      643.84     40.78 o 
  -3   4   4       12.82       32.26     21.00 o 
  -2   4   4       50.48       79.31     20.77 o 
  -1   4   4      208.77      239.99     26.80 o 
   0   4   4     9643.67    10112.03    414.25 o 
   1   4   4     4801.16     4341.58    181.73 o 
   2   4   4    20250.69    19278.76   1228.32 o 
   3   4   4     4493.57     4435.22    185.45 o 
   4   4   4       42.95       29.24     18.45 o 
   5   4   4        2.54        1.62     27.37 o 
   6   4   4      267.09      307.62     40.19 o 
   7   4   4     1052.62     1251.21     81.78 o 
   8   4   4       51.98      153.74     54.09 o 
   9   4   4     2616.34     3228.98    202.02 o 
  10   4   4      470.05      592.88     82.77 o 
  11   4   4      316.56      389.88     78.15 o 
  12   4   4       22.87       60.37     70.73 o 
  13   4   4       29.58      -20.13     72.99 o 
  14   4   4        0.05       80.53     82.96 o 
  15   4   4        6.20       49.37    123.19 o 
 -15   5   4       23.31      -50.89    100.47 o 
 -14   5   4       19.79     -135.42     90.28 o 
 -13   5   4       50.19       10.46     85.76 o 
 -12   5   4        1.45       13.26     82.23 o 
 -11   5   4       57.77        9.05     61.04 o 
 -10   5   4        3.43       21.99     58.89 o 
  -9   5   4       32.80       21.34     52.18 o 
  -8   5   4     1424.02     1225.94     95.10 o 
  -7   5   4     2930.56     2742.80    163.30 o 
  -6   5   4     5085.22     4652.16    230.61 o 
  -5   5   4       85.38       92.88     27.32 o 
  -4   5   4     1288.58     1313.42     68.56 o 
  -3   5   4       21.80       13.53     23.68 o 
  -2   5   4        1.40      -14.32     22.64 o 
  -1   5   4      121.07      194.92     28.84 o 
   0   5   4     4010.47     3699.16    158.79 o 
   1   5   4       18.48        0.97     19.25 o 
   2   5   4     3231.09     2961.71    129.52 o 
   3   5   4     8775.01     8212.87    336.38 o 
   4   5   4     2623.28     2253.40    103.01 o 
   5   5   4      862.33      754.75     91.69 o 
   6   5   4      509.30      613.48     70.31 o 
   7   5   4        4.30       13.97     47.78 o 
   8   5   4      580.40      508.46     71.68 o 
   9   5   4      369.14      226.18     63.04 o 
  10   5   4      824.73     1017.25    107.30 o 
  11   5   4       22.67       -3.83     69.08 o 
  12   5   4      147.64       82.71    109.22 o 
  13   5   4       27.77       18.72    120.51 o 
  14   5   4        0.80       -4.24     87.12 o 
 -14   6   4        5.79     -132.25     88.17 o 
 -13   6   4        1.01     -114.92     76.61 o 
 -12   6   4       76.60      -30.49     80.22 o 
 -11   6   4       67.65       59.39     93.27 o 
 -10   6   4      184.25      174.84     85.97 o 
  -9   6   4      241.23      307.41     69.70 o 
  -8   6   4        7.72       30.57     47.20 o 
  -7   6   4      440.84      340.26     54.23 o 
  -6   6   4      824.20     1068.43     79.96 o 
  -5   6   4     2803.74     2802.00    146.68 o 
  -4   6   4      420.41      410.70     45.28 o 
  -3   6   4      516.09      619.42     57.10 o 
  -2   6   4       69.91      110.92     29.51 o 
  -1   6   4        1.90       30.66     26.86 o 
   0   6   4      301.97      374.35     34.32 o 
   1   6   4     4644.80     4019.04    173.39 o 
   2   6   4      853.99      909.19     53.05 o 
   3   6   4     8362.76     8186.08    338.55 o 
   4   6   4      145.32      294.72     49.05 o 
   5   6   4      165.75      154.84     69.98 o 
   6   6   4      269.31      341.78     60.92 o 
   7   6   4      845.04      908.39     92.27 o 
   8   6   4      142.28       74.70    118.90 o 
   9   6   4      264.33      342.85     74.27 o 
  10   6   4      104.93      270.60     81.39 o 
  11   6   4      120.02      191.32     83.48 o 
  12   6   4       60.94      -81.95     76.85 o 
  13   6   4       14.53       42.13     85.59 o 
  14   6   4        5.70      216.80     98.60 o 
 -13   7   4      196.27      158.71    110.98 o 
 -12   7   4        1.02       20.38     82.91 o 
 -11   7   4       87.04       40.11    136.53 o 
 -10   7   4       14.26      -13.06     78.75 o 
  -9   7   4       15.47       -9.26     56.20 o 
  -8   7   4       84.62      106.86     54.28 o 
  -7   7   4      451.57      564.95     65.44 o 
  -6   7   4     5045.76     5116.07    254.64 o 
  -5   7   4      191.49      248.18     48.30 o 
  -4   7   4     1577.44     1608.60     99.10 o 
  -3   7   4      580.15      634.64     53.84 o 
  -2   7   4        0.64       21.49     36.81 o 
  -1   7   4       10.51        9.24     29.62 o 
   0   7   4     1569.27     1530.95     78.30 o 
   1   7   4       52.52       36.00     27.38 o 
   2   7   4     1402.21     1404.98     73.87 o 
   3   7   4       80.35       56.74     38.35 o 
   4   7   4      301.75      195.70     50.71 o 
   5   7   4      364.56      318.68     62.83 o 
   6   7   4      261.39      392.92     73.06 o 
   7   7   4        2.79       -6.61     57.65 o 
   8   7   4      155.59       83.80     65.05 o 
   9   7   4       87.01       30.98     71.30 o 
  10   7   4      725.50      825.40    117.45 o 
  11   7   4      309.67      242.26    147.66 o 
  12   7   4        5.05       30.09     89.47 o 
  13   7   4       17.21      -88.89     90.58 o 
 -13   8   4       63.73       50.08    107.17 o 
 -12   8   4       65.08       80.33     94.89 o 
 -11   8   4       15.09       41.78     88.43 o 
 -10   8   4       47.81      -71.92     78.13 o 
  -9   8   4       58.64       90.92     77.94 o 
  -8   8   4        6.28      -56.98     55.08 o 
  -7   8   4      139.35       56.42     55.18 o 
  -6   8   4      111.45      197.55     54.17 o 
  -5   8   4     2516.86     2403.18    138.42 o 
  -4   8   4       26.03       34.82     43.12 o 
  -3   8   4        3.74      -14.66     54.87 o 
  -2   8   4      268.37      182.04     49.65 o 
  -1   8   4       80.48      118.32     38.20 o 
   0   8   4      517.46      559.83     47.23 o 
   1   8   4     1070.61     1157.36     66.97 o 
   2   8   4        9.01        1.65     34.41 o 
   3   8   4      162.61      313.05     60.10 o 
   4   8   4        5.87       50.42     50.46 o 
   5   8   4      315.31      212.41     62.11 o 
   6   8   4       83.09      154.14     63.40 o 
   7   8   4       74.25      193.67     70.98 o 
   8   8   4      109.91      130.67     72.29 o 
   9   8   4      107.89       68.95     73.92 o 
  10   8   4       17.59       29.75     77.89 o 
  11   8   4       12.67       76.88     91.67 o 
  12   8   4        0.95       71.50     97.85 o 
 -12   9   4        2.95       -2.91    102.84 o 
 -11   9   4       47.81       75.05     92.09 o 
 -10   9   4        0.01       91.15     88.43 o 
  -9   9   4        1.28       25.32     78.71 o 
  -8   9   4      218.86      196.71     82.42 o 
  -7   9   4       61.94      139.12     86.68 o 
  -6   9   4      260.22      338.07     64.07 o 
  -5   9   4      410.60      362.22     62.71 o 
  -4   9   4      269.35      286.06     56.06 o 
  -3   9   4       35.01      -10.46     52.05 o 
  -2   9   4       16.41       55.24     77.67 o 
  -1   9   4      271.02      255.76     48.03 o 
   0   9   4      166.25      245.82     42.05 o 
   1   9   4     1020.35      974.86     75.32 o 
   2   9   4       87.33       56.34     78.11 o 
   3   9   4      301.06      259.15     60.08 o 
   4   9   4      219.70      246.14     63.89 o 
   5   9   4        4.42       -4.68     60.06 o 
   6   9   4       43.51       69.42     73.21 o 
   7   9   4       72.52       73.14     77.81 o 
   8   9   4        1.31      -25.29    114.80 o 
   9   9   4       27.23       54.77     98.11 o 
  10   9   4       56.05       27.46    126.76 o 
  11   9   4       98.00       40.76    151.65 o 
  12   9   4       24.43      -67.21    113.01 o 
 -11  10   4        1.15       96.93    107.44 o 
 -10  10   4        1.38       50.14     94.14 o 
  -9  10   4      105.15      287.72     96.94 o 
  -8  10   4        9.71      -43.55     75.71 o 
  -7  10   4      115.40       96.89     89.41 o 
  -6  10   4        2.91       -4.37     72.03 o 
  -5  10   4       46.05       45.36     57.58 o 
  -4  10   4        1.39       75.61     55.28 o 
  -3  10   4       20.78      -44.40     61.82 o 
  -2  10   4      210.22      350.32     80.22 o 
  -1  10   4        2.25        2.77     43.66 o 
   0  10   4      110.87       73.30     45.56 o 
   1  10   4     1299.88     1208.40    152.58 o 
   2  10   4     1445.50     1361.71    113.78 o 
   3  10   4       89.07       62.29     58.68 o 
   4  10   4      177.92      222.12     67.09 o 
   5  10   4      148.61      164.84     75.03 o 
   6  10   4        2.52      -35.13     71.88 o 
   7  10   4        3.20      -13.51     78.14 o 
   8  10   4       33.56       19.42     97.92 o 
   9  10   4       36.26      111.58     95.52 o 
  10  10   4       33.56      107.57    148.82 o 
  -9  11   4       13.02       -9.04     86.74 o 
  -8  11   4       35.05       35.76    101.18 o 
  -7  11   4       30.09       47.23     80.92 o 
  -6  11   4        4.52       71.36    103.46 o 
  -5  11   4        3.69       33.35     68.56 o 
  -4  11   4       32.37       43.25     75.45 o 
  -3  11   4        2.02      127.30     63.26 o 
  -2  11   4        6.92      -92.81    300.87 o 
  -1  11   4      590.63      639.08     97.93 o 
   0  11   4      135.47      289.07    157.97 o 
   1  11   4        9.03       49.83     58.23 o 
   2  11   4       55.12      -11.58     59.74 o 
   3  11   4      393.47      354.90     78.03 o 
   4  11   4        7.54       92.06     74.03 o 
   5  11   4        0.29      -31.82     72.48 o 
   6  11   4        6.46      149.76     85.23 o 
   7  11   4       59.53      126.79     87.13 o 
   8  11   4        0.31      113.49    120.64 o 
   9  11   4       42.69      119.97    107.83 o 
  -8  12   4       27.71      -76.46     91.71 o 
  -7  12   4        7.18       -4.52     84.73 o 
  -6  12   4      173.39      238.13     89.51 o 
  -5  12   4       12.61      177.15     77.50 o 
  -4  12   4        3.41      -41.60     78.97 o 
  -3  12   4       17.02      117.72     86.05 o 
  -2  12   4      103.91      244.28    116.13 o 
  -1  12   4      287.36      177.46    130.04 o 
   0  12   4       43.74      110.65    128.57 o 
   1  12   4        1.51      -20.41     85.07 o 
   2  12   4       67.79       72.18     72.36 o 
   3  12   4       52.90       44.14     75.85 o 
   4  12   4       49.12       68.70     78.03 o 
   5  12   4       14.24      -43.72     81.04 o 
   6  12   4        0.03       37.66     87.56 o 
   7  12   4       39.28       86.23     98.24 o 
  -5  13   4        0.76      130.49     97.84 o 
  -4  13   4        1.35       14.90     88.85 o 
  -3  13   4       33.44      343.34    154.70 o 
  -2  13   4        0.19       96.74    136.15 o 
   0  13   4       10.34      -20.02    130.67 o 
   1  13   4       78.96       71.87    136.37 o 
   2  13   4        6.90      -10.75    137.42 o 
   3  13   4      175.67       86.59     85.18 o 
   4  13   4        2.81       98.00     91.94 o 
   5  13   4       23.46       67.74     88.63 o 
 -15   0   5        2.96      -25.50    150.49 o 
 -13   0   5        3.52      -26.77    133.20 o 
 -11   0   5        4.41       52.93     72.27 o 
  -9   0   5     1677.45     2071.82    164.78 o 
  -7   0   5     1036.19     1168.32    123.66 o 
  -5   0   5     2214.92     2116.80    129.52 o 
  -3   0   5      144.78      205.68     27.49 o 
  -1   0   5    88247.58    88716.95   5593.66 o 
   1   0   5        1.46      -14.46     18.46 o 
   3   0   5       96.27       90.59     19.69 o 
   5   0   5    15518.24    15972.84    846.45 o 
   7   0   5      341.98      374.10     69.85 o 
   9   0   5     1184.83     1162.21     92.35 o 
  11   0   5      302.24      358.58     96.74 o 
  13   0   5      236.84      -41.10    162.50 o 
  15   0   5       29.85     -172.62    170.72 o 
 -16   1   5        4.28      -71.39    109.30 o 
 -15   1   5        4.41      -89.53    106.58 o 
 -14   1   5        4.06      -48.48     94.00 o 
 -13   1   5       24.35       -3.54    116.58 o 
 -12   1   5      124.43       31.77     66.41 o 
 -11   1   5        9.18       14.93     51.07 o 
 -10   1   5     1726.97     1953.60    110.93 o 
  -9   1   5      327.74      326.29     42.50 o 
  -8   1   5      538.97      632.74     69.45 o 
  -7   1   5     1183.86     1193.90    112.36 o 
  -6   1   5       15.33       16.31     23.85 o 
  -5   1   5        8.38       -8.24     19.36 o 
  -4   1   5    33161.13    34434.06   1390.32 o 
  -3   1   5       80.22       67.26     13.53 o 
  -2   1   5       28.55       47.61     17.76 o 
  -1   1   5      406.36      364.28     26.58 o 
   0   1   5    41349.43    42858.17   1936.81 o 
   1   1   5        1.36       -1.42      9.62 o 
   2   1   5      160.45      179.60     16.99 o 
   3   1   5        2.72       -1.85     11.71 o 
   4   1   5      162.54      161.97     21.00 o 
   5   1   5        1.91        6.62     16.33 o 
   6   1   5     5673.07     5343.78    207.62 o 
   7   1   5      784.83      861.00     48.65 o 
   8   1   5        8.90       -5.96     25.74 o 
   9   1   5       31.73       84.31     31.78 o 
  10   1   5      158.45      215.37     45.13 o 
  11   1   5        0.63       -7.78     42.81 o 
  12   1   5      139.19      153.26     73.86 o 
  13   1   5      293.12      273.83    179.25 o 
  14   1   5       37.38       67.77    113.31 o 
  15   1   5        0.00      -43.43    124.83 o 
 -15   2   5       18.27      297.18    117.28 o 
 -14   2   5       36.04       89.85    102.25 o 
 -13   2   5      139.08      142.74     91.99 o 
 -12   2   5       11.65      -16.89     57.35 o 
 -11   2   5     1091.28     1112.46    144.50 o 
 -10   2   5      488.24      674.47    131.25 o 
  -9   2   5     1176.80     1280.05    150.32 o 
  -8   2   5     2204.70     2218.44    131.95 o 
  -7   2   5       11.53      -10.59     26.21 o 
  -6   2   5       45.86       31.46     23.18 o 
  -5   2   5     1740.17     1774.49     77.40 o 
  -4   2   5     1608.70     1654.35     70.26 o 
  -3   2   5    16594.98    16884.85    756.34 o 
  -2   2   5     1950.15     1855.34     91.69 o 
  -1   2   5    65030.54    69202.72   3121.35 o 
   0   2   5     9211.52    10020.29    407.05 o 
   1   2   5     2123.17     2206.78    106.92 o 
   2   2   5      122.05      143.18     20.84 o 
   3   2   5     1936.38     1861.50     82.29 o 
   4   2   5       91.46       87.85     16.35 o 
   5   2   5      581.03      778.03     40.35 o 
   6   2   5       16.38       24.99     19.12 o 
   7   2   5       80.95       74.46     23.74 o 
   8   2   5      560.48      590.90     49.33 o 
   9   2   5      428.13      429.51     79.20 o 
  10   2   5      138.90      180.07     59.75 o 
  11   2   5        8.43       54.56     51.78 o 
  12   2   5      108.32      120.77     60.45 o 
  13   2   5       19.53       14.45    116.02 o 
  14   2   5       27.87       28.07     88.29 o 
  15   2   5       19.85      -34.69    209.40 o 
 -15   3   5       14.70        3.37     86.99 o 
 -14   3   5        4.58       37.10     82.49 o 
 -13   3   5       75.34       32.30     69.68 o 
 -12   3   5       41.60       21.53     72.80 o 
 -11   3   5      153.01       61.78     59.70 o 
 -10   3   5     3059.83     3305.71    181.40 o 
  -9   3   5      617.09      551.60     56.30 o 
  -8   3   5       36.54       85.72     38.26 o 
  -7   3   5      749.25      875.52     53.02 o 
  -6   3   5      183.91      160.35     31.65 o 
  -5   3   5      111.50      100.46     24.75 o 
  -4   3   5     4191.27     4169.02    178.32 o 
  -3   3   5      200.64      186.09     25.31 o 
  -2   3   5      151.34      141.72     22.56 o 
  -1   3   5     2452.37     2311.32    111.79 o 
   0   3   5      103.67       87.93     23.58 o 
   1   3   5     6309.27     5783.04    267.97 o 
   2   3   5      344.09      319.62     31.69 o 
   3   3   5     1291.29     1110.44     64.35 o 
   4   3   5      474.14      526.38     33.28 o 
   5   3   5      686.48      860.36     48.84 o 
   6   3   5     4067.72     3957.39    169.85 o 
   7   3   5      184.04      181.21     36.21 o 
   8   3   5       57.47       44.38     35.30 o 
   9   3   5        1.09       -2.44     41.32 o 
  10   3   5        8.66      -33.65     41.59 o 
  11   3   5       95.77       65.29     52.59 o 
  12   3   5      128.21       50.10     71.82 o 
  13   3   5        0.52      -30.22     63.97 o 
  14   3   5       44.45     -129.72     86.48 o 
  15   3   5        5.82     -153.87    122.72 o 
 -15   4   5        7.87     -163.42    108.94 o 
 -14   4   5       14.44      -19.94     74.51 o 
 -13   4   5       47.93       13.50     71.57 o 
 -12   4   5      105.17       86.89     68.09 o 
 -11   4   5      107.92       93.68     60.93 o 
 -10   4   5      544.86      413.43     68.96 o 
  -9   4   5      919.55      882.02     97.96 o 
  -8   4   5     4522.12     4548.30    270.14 o 
  -7   4   5     1009.78      920.00     81.71 o 
  -6   4   5        0.27      -39.21     26.57 o 
  -5   4   5      528.29      500.71     39.06 o 
  -4   4   5       10.81       46.57     21.88 o 
  -3   4   5     6878.81     6770.26    311.93 o 
  -2   4   5    25142.34    25686.52   1152.67 o 
  -1   4   5       55.91       60.06     19.21 o 
   0   4   5     1372.22     1351.26     65.41 o 
   1   4   5     2518.20     2320.20    106.45 o 
   2   4   5      100.26       96.07     23.84 o 
   3   4   5     1750.07     1908.12     87.21 o 
   4   4   5     7199.86     7005.12    291.58 o 
   5   4   5     1236.80     1578.69     84.13 o 
   6   4   5      410.11      455.67     44.33 o 
   7   4   5      133.19      164.95     68.04 o 
   8   4   5     1692.29     1593.11    121.22 o 
   9   4   5        4.97       23.14     50.00 o 
  10   4   5       58.79      125.21     62.20 o 
  11   4   5      206.97       80.26     66.16 o 
  12   4   5      141.18       52.98     77.47 o 
  13   4   5      214.03      265.00     83.70 o 
  14   4   5       28.11      -18.41    120.44 o 
  15   4   5        1.93     -131.36    123.94 o 
 -15   5   5        3.69      -33.06    100.61 o 
 -14   5   5        0.05      -22.13     96.03 o 
 -13   5   5        0.07       44.30     77.29 o 
 -12   5   5      113.29      133.17     70.74 o 
 -11   5   5      218.21      187.27     70.57 o 
 -10   5   5      473.93      442.16     72.06 o 
  -9   5   5     1394.53     1316.60    101.93 o 
  -8   5   5      112.86       56.19     46.27 o 
  -7   5   5      855.75     1004.93     88.13 o 
  -6   5   5      121.82       94.03     41.43 o 
  -5   5   5       36.97       28.52     25.80 o 
  -4   5   5      505.17      550.80     44.95 o 
  -3   5   5      480.56      465.62     41.16 o 
  -2   5   5    13034.77    13817.68    625.74 o 
  -1   5   5      186.59      173.02     26.56 o 
   0   5   5     2522.45     2779.80    122.33 o 
   1   5   5     1605.77     1453.13     71.13 o 
   2   5   5      209.82      206.72     32.41 o 
   3   5   5     3771.34     3721.01    168.00 o 
   4   5   5      720.43      837.82     68.90 o 
   5   5   5     1771.80     1654.53    117.59 o 
   6   5   5      385.86      300.51     56.23 o 
   7   5   5     1346.50     1414.31    128.68 o 
   8   5   5      286.96      143.78     57.09 o 
   9   5   5        0.50      -32.14     56.32 o 
  10   5   5        2.59       37.47     62.17 o 
  11   5   5        2.51      -38.88     65.80 o 
  12   5   5        0.02       56.06     77.05 o 
  13   5   5       46.98        0.18     79.07 o 
  14   5   5      119.94      142.06     86.39 o 
 -14   6   5        0.28      -12.82    147.73 o 
 -13   6   5       16.82      -38.06     92.53 o 
 -12   6   5       28.53      -63.43    101.99 o 
 -11   6   5       50.28       16.99     68.55 o 
 -10   6   5      869.77      880.57     92.21 o 
  -9   6   5     3411.56     3404.94    190.49 o 
  -8   6   5     2287.53     2111.28    130.18 o 
  -7   6   5        9.66       62.57     45.27 o 
  -6   6   5       26.73       15.87     40.27 o 
  -5   6   5       46.61       13.61     37.70 o 
  -4   6   5     1176.74     1191.21     74.65 o 
  -3   6   5      899.66      989.43    125.18 o 
  -2   6   5     7042.06     7195.04    333.86 o 
  -1   6   5     1199.74     1504.67     76.49 o 
   0   6   5       13.49       14.51     23.94 o 
   1   6   5      397.90      444.87     58.86 o 
   2   6   5     1494.45     1360.86     69.97 o 
   3   6   5       15.60      -24.35     21.67 o 
   4   6   5     1038.73     1139.39     93.85 o 
   5   6   5      202.30      141.68     48.04 o 
   6   6   5     1230.56     1037.85     94.27 o 
   7   6   5      278.68      241.04     59.26 o 
   8   6   5       61.48       50.04     58.14 o 
   9   6   5      392.47      357.62     91.47 o 
  10   6   5        9.03       38.03     69.41 o 
  11   6   5        0.53      -32.29     70.59 o 
  12   6   5        4.72       98.54     83.14 o 
  13   6   5       77.52       80.80     89.70 o 
  14   6   5        6.39       78.03     95.51 o 
 -13   7   5       17.76     -123.51     90.31 o 
 -12   7   5       22.04     -118.07     83.06 o 
 -11   7   5      117.21      -23.03     79.63 o 
 -10   7   5      201.70      113.56    119.98 o 
  -9   7   5     4046.17     3835.24    277.72 o 
  -8   7   5     1959.54     1731.20    117.31 o 
  -7   7   5      821.07      838.31     77.00 o 
  -6   7   5      168.51      181.99     50.07 o 
  -5   7   5       90.74      101.93     42.12 o 
  -4   7   5      672.79      751.21     95.12 o 
  -3   7   5     1146.95     1328.13     82.20 o 
  -2   7   5      241.86      357.85     44.86 o 
  -1   7   5     5658.70     5293.69    226.18 o 
   0   7   5      134.73      125.15     32.10 o 
   1   7   5      376.60      363.88     37.18 o 
   2   7   5      181.58      275.04     35.23 o 
   3   7   5     1371.46     1219.46     98.57 o 
   4   7   5      262.92      257.39     55.67 o 
   5   7   5      161.67      183.46     56.68 o 
   6   7   5      117.87      182.38     58.13 o 
   7   7   5      753.97      574.04     82.48 o 
   8   7   5       73.83       63.31     66.29 o 
   9   7   5        5.17      -53.36     66.36 o 
  10   7   5        1.17      -15.84     72.61 o 
  11   7   5        4.31      -89.60     73.01 o 
  12   7   5       60.95       92.82     94.37 o 
  13   7   5        0.86        8.15     87.92 o 
 -13   8   5        9.22     -115.85    102.90 o 
 -12   8   5       62.18       31.68    133.82 o 
 -11   8   5       19.82      101.64     89.58 o 
 -10   8   5        2.21     -115.67     78.80 o 
  -9   8   5      284.37      435.63    116.75 o 
  -8   8   5       95.01      106.91     59.70 o 
  -7   8   5      459.14      647.26     74.55 o 
  -6   8   5      112.79      188.27     53.30 o 
  -5   8   5       15.42       11.42     44.83 o 
  -4   8   5       30.39      -19.86     65.83 o 
  -3   8   5      214.02      261.43     59.29 o 
  -2   8   5     4618.18     4317.81    243.31 o 
  -1   8   5        0.79      -31.68     31.43 o 
   0   8   5       13.16       -7.93     30.40 o 
   1   8   5        1.81      -18.31     31.18 o 
   2   8   5      361.65      382.24     49.16 o 
   3   8   5        4.34      -44.05     42.27 o 
   4   8   5      246.00      343.67     63.81 o 
   5   8   5      127.21      321.71     65.67 o 
   6   8   5      322.20      298.78     69.87 o 
   7   8   5       93.47       53.25     66.09 o 
   8   8   5       48.57       45.07     73.74 o 
   9   8   5       64.65      -44.86     70.65 o 
  10   8   5        0.48       48.20     80.34 o 
  11   8   5       40.87      191.03     98.99 o 
  12   8   5        5.21       39.56     95.09 o 
 -12   9   5       19.96      -82.03     98.48 o 
 -11   9   5      356.88      351.08    107.45 o 
 -10   9   5      140.81       94.16     90.87 o 
  -9   9   5      210.44      126.33     83.49 o 
  -8   9   5        0.78       33.88     77.03 o 
  -7   9   5      273.47      160.11     64.08 o 
  -6   9   5      232.82      367.14     64.54 o 
  -5   9   5       37.78       16.74     50.93 o 
  -4   9   5      252.19      179.67     53.48 o 
  -3   9   5      751.67      870.25     90.13 o 
  -2   9   5      699.99      632.23     78.26 o 
  -1   9   5     1821.08     1890.95     99.72 o 
   0   9   5     3370.15     2735.32    146.79 o 
   1   9   5       17.76       10.91     39.85 o 
   2   9   5       26.97       39.34     51.06 o 
   3   9   5       66.87       41.98     68.71 o 
   4   9   5      123.04      153.54     86.51 o 
   5   9   5        6.38      -85.98     57.32 o 
   6   9   5      337.72      290.02     99.31 o 
   7   9   5       38.90       51.14     85.50 o 
   8   9   5       31.42       -6.61     71.41 o 
   9   9   5       11.30     -110.75     73.83 o 
  10   9   5       13.55       73.31     87.67 o 
  11   9   5       12.77     -113.79     89.98 o 
 -11  10   5       35.33        6.82    111.51 o 
 -10  10   5        3.90      -37.78     92.47 o 
  -9  10   5       26.13       92.33    120.02 o 
  -8  10   5      496.06      546.55    137.05 o 
  -7  10   5       11.07      109.48     82.74 o 
  -6  10   5       41.85      155.32     72.37 o 
  -5  10   5      144.83       89.00     61.73 o 
  -4  10   5        7.24      -20.82     70.36 o 
  -3  10   5       57.26      105.35     65.00 o 
  -2  10   5      614.08      595.81     96.52 o 
  -1  10   5     1007.19      817.91     83.67 o 
   0  10   5      503.85      614.94     95.49 o 
   1  10   5       67.06      122.73     70.28 o 
   2  10   5      138.96      165.53     61.74 o 
   3  10   5       14.02       79.28     61.70 o 
   4  10   5       27.88       14.47     64.61 o 
   5  10   5       58.77       82.00     68.45 o 
   6  10   5       12.92       63.80     70.56 o 
   7  10   5      271.17      310.51     87.42 o 
   8  10   5       30.94      101.44     85.78 o 
   9  10   5        0.61       41.37     89.33 o 
  10  10   5        0.08        4.39     92.90 o 
  -9  11   5       71.53      264.96    100.81 o 
  -8  11   5        8.15      163.55     93.90 o 
  -7  11   5        0.84       96.74     81.42 o 
  -6  11   5       84.25      150.73     87.43 o 
  -5  11   5       14.29      -19.25     69.04 o 
  -4  11   5      284.31      355.74     92.62 o 
  -3  11   5       52.14      120.34     99.53 o 
  -2  11   5      668.78     1014.25    485.60 o 
  -1  11   5      418.32      450.56     89.71 o 
   0  11   5      137.88      273.15    122.67 o 
   1  11   5       97.08      101.78     68.66 o 
   2  11   5       68.65      -11.14     64.29 o 
   3  11   5       92.00       77.71     68.16 o 
   4  11   5       16.41       55.49     71.68 o 
   5  11   5      209.91       95.89     77.90 o 
   6  11   5       78.66       26.34     77.74 o 
   7  11   5      481.64      353.54     98.55 o 
   8  11   5       45.43      136.47    124.62 o 
   9  11   5       17.00      -92.73     98.63 o 
  -8  12   5        8.38      109.34    109.53 o 
  -7  12   5       27.83       22.72     88.42 o 
  -6  12   5        3.67      -13.50     82.61 o 
  -5  12   5       94.09      244.78    102.97 o 
  -4  12   5       50.57      147.88     90.96 o 
  -3  12   5       61.10      154.38     87.13 o 
  -2  12   5      764.22     7889.15   1624.79 o 
   0  12   5       81.27       35.83    127.51 o 
   1  12   5       61.56      157.86    130.89 o 
   2  12   5        5.82       37.26     73.28 o 
   3  12   5        8.19      -23.66     73.67 o 
   4  12   5       50.14       25.83     81.83 o 
   5  12   5        4.38      -14.46     82.17 o 
   6  12   5       34.58      120.19    131.31 o 
   7  12   5       15.80      -31.93     92.31 o 
  -5  13   5        0.70       18.06     97.56 o 
  -4  13   5       19.75       27.00    114.55 o 
  -3  13   5       31.75       59.44    133.84 o 
   0  13   5      123.78      102.01    134.47 o 
   1  13   5        0.47       12.22    137.00 o 
   2  13   5        3.02      151.33    151.33 o 
   3  13   5       26.69        3.07    130.57 o 
   4  13   5        6.05       44.85     86.32 o 
   5  13   5        1.17      162.43     94.48 o 
 -16   0   6        0.34      -45.53    138.68 o 
 -14   0   6      598.93      353.66    169.46 o 
 -12   0   6       14.94     -138.79     92.53 o 
 -10   0   6        2.26      -40.44     52.00 o 
  -8   0   6     1962.74     2128.54    140.82 o 
  -6   0   6    27568.34    35053.92   1850.40 o 
  -4   0   6    28526.91    28320.22   1493.97 o 
  -2   0   6     2232.28     2138.27    147.54 o 
   0   0   6    19298.71    18649.70   1180.99 o 
   2   0   6     2437.69     2402.87    133.15 o 
   4   0   6       18.73       24.98     20.99 o 
   6   0   6       11.09       17.16     30.03 o 
   8   0   6        6.04       -7.05     40.42 o 
  10   0   6      348.42      481.61     66.34 o 
  12   0   6       53.31     -147.11    131.31 o 
  14   0   6        0.93     -206.44    137.63 o 
 -15   1   6       68.15      159.56    109.48 o 
 -14   1   6        0.91     -133.69     89.13 o 
 -13   1   6      124.95      136.47     80.12 o 
 -12   1   6       59.81       77.71     76.17 o 
 -11   1   6       52.46        0.71     55.00 o 
 -10   1   6        3.04       11.46     43.78 o 
  -9   1   6        2.20      -34.71     35.45 o 
  -8   1   6        1.73      -22.02     36.51 o 
  -7   1   6     6503.68     6870.05    353.42 o 
  -6   1   6      421.58      536.86     40.40 o 
  -5   1   6     4629.83     4584.51    180.27 o 
  -4   1   6       46.17       30.44     23.24 o 
  -3   1   6     5957.42     5889.28    245.78 o 
  -2   1   6       63.74       97.97     20.83 o 
  -1   1   6     2380.64     2475.62    118.92 o 
   0   1   6      431.52      382.73     23.12 o 
   1   1   6     4602.89     4901.31    201.99 o 
   2   1   6    41299.40    42666.53   1722.03 o 
   3   1   6     2423.33     2183.18     86.92 o 
   4   1   6      356.56      354.68     24.93 o 
   5   1   6     1679.08     1692.42     73.23 o 
   6   1   6       62.60       66.86     21.55 o 
   7   1   6      183.39      228.23     29.38 o 
   8   1   6      263.69      305.56     34.16 o 
   9   1   6      319.40      313.44     38.52 o 
  10   1   6      485.31      658.10     59.57 o 
  11   1   6     1033.62     1041.68     86.78 o 
  12   1   6      672.91      566.69     94.85 o 
  13   1   6        0.63      116.05     85.57 o 
  14   1   6        7.34     -129.73    113.56 o 
  15   1   6        3.44     -173.94    131.13 o 
 -15   2   6       30.90      115.39    116.88 o 
 -14   2   6       30.84     -143.80     97.42 o 
 -13   2   6      136.53      265.44     83.74 o 
 -12   2   6     1157.77     1398.01    157.46 o 
 -11   2   6      179.72      293.15     64.88 o 
 -10   2   6      172.95      231.71     59.58 o 
  -9   2   6        9.14      -52.99     35.33 o 
  -8   2   6     2022.57     1943.34    129.63 o 
  -7   2   6     2186.77     2417.34    107.40 o 
  -6   2   6     1558.90     1782.64     82.23 o 
  -5   2   6     4125.06     3979.01    158.03 o 
  -4   2   6    18077.07    18959.44    708.32 o 
  -3   2   6     1006.72     1248.26     69.21 o 
  -2   2   6      138.70      145.44     22.86 o 
  -1   2   6      576.32      598.47     33.77 o 
   0   2   6     8600.45     8476.06    345.83 o 
   1   2   6      217.52      240.83     19.02 o 
   2   2   6    10445.46    10516.35    481.95 o 
   3   2   6     3413.28     3341.25    141.65 o 
   4   2   6     3379.91     3435.19    146.54 o 
   5   2   6     3665.56     3609.14    142.21 o 
   6   2   6      176.20      182.50     24.43 o 
   7   2   6        3.16      -33.05     22.03 o 
   8   2   6       91.20      142.70     33.96 o 
   9   2   6     1334.12     1514.17    100.06 o 
  10   2   6       72.56       54.83     46.98 o 
  11   2   6      407.10      250.42     59.23 o 
  12   2   6       47.30       57.41     55.87 o 
  13   2   6        1.49       25.66     82.60 o 
  14   2   6       21.49       -9.93     91.23 o 
  15   2   6        1.45      -27.84    183.47 o 
 -15   3   6        8.78     -152.14    101.43 o 
 -14   3   6      162.87      341.22    117.68 o 
 -13   3   6      742.20      697.26     92.18 o 
 -12   3   6      214.48      116.89     96.13 o 
 -11   3   6      263.28      278.24     74.56 o 
 -10   3   6      134.61       29.47     52.64 o 
  -9   3   6       48.83      -38.45     45.56 o 
  -8   3   6      310.13      241.59     50.83 o 
  -7   3   6     4644.19     4360.45    285.43 o 
  -6   3   6     7687.54     7233.27    302.68 o 
  -5   3   6       86.83      100.93     26.48 o 
  -4   3   6     2955.05     2732.03    159.56 o 
  -3   3   6       35.69       83.47     23.49 o 
  -2   3   6     1123.71      938.76     48.30 o 
  -1   3   6      808.77      843.28     44.31 o 
   0   3   6      740.68      698.86     38.79 o 
   1   3   6     1932.93     1953.11     87.40 o 
   2   3   6       35.07       40.07     21.82 o 
   3   3   6    25075.05    26763.40   1216.37 o 
   4   3   6     4588.27     4718.47    224.28 o 
   5   3   6       38.76       74.08     19.27 o 
   6   3   6        0.40       10.68     21.76 o 
   7   3   6       11.82       89.04     43.15 o 
   8   3   6        3.11      -39.25     44.07 o 
   9   3   6      993.19      803.52     83.76 o 
  10   3   6      208.41      154.65     83.90 o 
  11   3   6      545.30      583.57     77.27 o 
  12   3   6       21.09        7.46     59.50 o 
  13   3   6        0.12      -75.21     63.38 o 
  14   3   6        0.23      -81.55    112.41 o 
  15   3   6       13.62      257.37    137.94 o 
 -15   4   6       32.21       12.72    134.89 o 
 -14   4   6       85.78       70.77     78.17 o 
 -13   4   6       11.70      -61.26     71.68 o 
 -12   4   6      357.83      359.43    110.49 o 
 -11   4   6     1774.36     2213.86    217.03 o 
 -10   4   6      425.71      479.46    129.20 o 
  -9   4   6        0.27      -63.90     54.12 o 
  -8   4   6       13.36      -61.86     41.24 o 
  -7   4   6      258.24      306.40     52.40 o 
  -6   4   6       11.54       14.79     42.36 o 
  -5   4   6     6939.71     6551.60    276.42 o 
  -4   4   6      501.97      417.43     42.74 o 
  -3   4   6      391.44      447.17     39.06 o 
  -2   4   6      798.40      897.28     49.84 o 
  -1   4   6     1657.15     1652.86     78.10 o 
   0   4   6      606.71      559.82     36.66 o 
   1   4   6    14717.75    13603.66    554.77 o 
   2   4   6       43.77        7.66     31.67 o 
   3   4   6     8875.30     8442.96    457.64 o 
   4   4   6     5919.29     5247.88    280.41 o 
   5   4   6      618.41      627.00     68.68 o 
   6   4   6      295.05      279.79     54.60 o 
   7   4   6      100.53       40.73     47.50 o 
   8   4   6       75.48       79.49     49.67 o 
   9   4   6      253.04      315.84     67.42 o 
  10   4   6      230.09      188.06     60.68 o 
  11   4   6      231.17      230.28     73.92 o 
  12   4   6       82.15       98.09    100.67 o 
  13   4   6        1.03      106.41     78.97 o 
  14   4   6        4.70       51.44    118.41 o 
 -14   5   6      199.32      258.80    162.59 o 
 -13   5   6        3.29       -2.81     74.85 o 
 -12   5   6      521.40      519.75    101.70 o 
 -11   5   6       97.82       56.02    121.33 o 
 -10   5   6      322.04      368.00    103.37 o 
  -9   5   6        0.93       21.00     51.68 o 
  -8   5   6      754.43      586.32     92.15 o 
  -7   5   6     2325.27     2168.90    128.37 o 
  -6   5   6     1950.63     1744.91    105.78 o 
  -5   5   6      567.33      599.95     46.65 o 
  -4   5   6      814.20      722.06     54.64 o 
  -3   5   6     2120.84     2044.23    107.18 o 
  -2   5   6     1206.15     1152.21     62.59 o 
  -1   5   6        4.02        2.38     26.27 o 
   0   5   6     2377.31     2452.50    110.45 o 
   1   5   6        5.59       -8.45     23.90 o 
   2   5   6      222.90      284.87     29.18 o 
   3   5   6     3910.56     3633.63    157.04 o 
   4   5   6       23.07       37.35     27.93 o 
   5   5   6      217.84       99.97     45.62 o 
   6   5   6        1.29      -32.14     41.57 o 
   7   5   6       69.96      -28.47     45.17 o 
   8   5   6       56.72       40.62     64.97 o 
   9   5   6       29.25      -32.97     57.60 o 
  10   5   6      136.34      121.04     66.97 o 
  11   5   6      193.23      134.34     74.29 o 
  12   5   6      116.94      134.06     78.62 o 
  13   5   6       50.34      -90.76     74.08 o 
  14   5   6        5.17       -9.19    114.89 o 
 -14   6   6       99.19      229.87    155.82 o 
 -13   6   6       17.75     -100.40     90.12 o 
 -12   6   6        1.53      -67.86     69.45 o 
 -11   6   6       22.91       38.07     68.09 o 
 -10   6   6      130.86      187.16     65.95 o 
  -9   6   6        0.74      -32.50     56.10 o 
  -8   6   6      560.44      589.18     70.49 o 
  -7   6   6       80.03       53.11     70.64 o 
  -6   6   6     1033.18      912.52     75.39 o 
  -5   6   6     6409.23     6137.28    296.33 o 
  -4   6   6        1.80       -5.18     44.05 o 
  -3   6   6      867.82      944.03     64.67 o 
  -2   6   6        3.93       16.01     27.25 o 
  -1   6   6     1026.89     1035.49     83.55 o 
   0   6   6      589.19      695.60     47.29 o 
   1   6   6     2310.80     2252.41    110.99 o 
   2   6   6        4.06       38.08     24.83 o 
   3   6   6     5093.19     4586.36    222.47 o 
   4   6   6      287.95      360.73     57.08 o 
   5   6   6      911.72      970.07     97.24 o 
   6   6   6       55.99       48.58     77.52 o 
   7   6   6       90.90       55.74     55.41 o 
   8   6   6      756.95      950.50    116.16 o 
   9   6   6       10.08       78.56     64.14 o 
  10   6   6       85.50       34.22     66.65 o 
  11   6   6       69.85      134.63     82.38 o 
  12   6   6        1.46       88.98     76.72 o 
  13   6   6        0.49        0.75     86.38 o 
 -13   7   6       14.17      -44.99    107.53 o 
 -12   7   6      361.56      319.86    139.27 o 
 -11   7   6       11.00       20.80     69.33 o 
 -10   7   6      114.61      273.40     76.24 o 
  -9   7   6       23.09        7.77     57.87 o 
  -8   7   6      311.35      257.81     60.24 o 
  -7   7   6        7.98      -15.77     45.11 o 
  -6   7   6       49.00       42.77     45.18 o 
  -5   7   6       70.28       57.67     41.01 o 
  -4   7   6      160.18      161.44     53.34 o 
  -3   7   6        8.02        6.70     35.42 o 
  -2   7   6      305.03      312.31     38.87 o 
  -1   7   6        0.25       18.41     29.39 o 
   0   7   6      923.47     1032.03     62.20 o 
   1   7   6     1411.04     1504.42     78.92 o 
   2   7   6      258.17      278.97     53.82 o 
   3   7   6      500.84      481.41     72.93 o 
   4   7   6     1194.48     1024.55     92.41 o 
   5   7   6      461.90      350.57     61.06 o 
   6   7   6        0.79      -36.90     50.67 o 
   7   7   6       43.97       24.21     59.02 o 
   8   7   6        4.81      -15.34     61.57 o 
   9   7   6       56.70      -67.25     77.10 o 
  10   7   6      173.18      247.67     83.36 o 
  11   7   6       62.73      155.73     87.83 o 
  12   7   6        2.73      -54.82     82.16 o 
  13   7   6        4.10       32.88     90.65 o 
 -13   8   6        7.04      -52.77    103.22 o 
 -12   8   6      237.14      181.73    195.82 o 
 -11   8   6      243.39      236.61    126.36 o 
 -10   8   6       77.61      125.83    117.89 o 
  -9   8   6       15.45       14.87     82.38 o 
  -8   8   6      394.57      383.83     70.40 o 
  -7   8   6      614.25      618.88     72.59 o 
  -6   8   6      273.24      194.86     55.20 o 
  -5   8   6      317.23      313.57     56.20 o 
  -4   8   6       29.66      -48.34     52.74 o 
  -3   8   6      477.66      537.48     88.92 o 
  -2   8   6        3.70      -50.74     33.83 o 
  -1   8   6      186.50      220.02     39.80 o 
   0   8   6      208.20      222.98     39.46 o 
   1   8   6       10.54      -27.84     35.87 o 
   2   8   6       19.62      -23.75     35.25 o 
   3   8   6      715.76      512.21     71.19 o 
   4   8   6       61.94       35.82     51.72 o 
   5   8   6        1.47      -60.33     51.60 o 
   6   8   6       87.00      147.73     64.91 o 
   7   8   6       12.54      -86.76     57.84 o 
   8   8   6       34.03      154.28     77.05 o 
   9   8   6        0.91      -76.93     75.03 o 
  10   8   6      129.07       38.14     86.64 o 
  11   8   6        0.59       68.33     88.14 o 
  12   8   6        2.63      -79.50    119.83 o 
 -12   9   6       14.27      -75.71    104.09 o 
 -11   9   6        1.66       78.87     91.54 o 
 -10   9   6        1.13      -61.81     93.66 o 
  -9   9   6        5.34       79.53     96.61 o 
  -8   9   6       16.64      -40.62     60.22 o 
  -7   9   6      998.03     1054.34    144.44 o 
  -6   9   6      613.93      832.62     85.65 o 
  -5   9   6       95.02      105.29     53.70 o 
  -4   9   6      472.97      424.55     73.84 o 
  -3   9   6      667.46      887.98     90.34 o 
  -2   9   6      280.43      361.28     67.67 o 
  -1   9   6        2.19       24.99     43.09 o 
   0   9   6      121.83      182.80     47.48 o 
   1   9   6      508.72      524.37     93.14 o 
   2   9   6       74.44        7.08     50.54 o 
   3   9   6      759.74      632.01     78.43 o 
   4   9   6      162.10      195.80     63.73 o 
   5   9   6       28.35       35.49     58.23 o 
   6   9   6       21.35      107.96     67.50 o 
   7   9   6      122.91      168.40     76.18 o 
   8   9   6       13.27       51.53     75.11 o 
   9   9   6       87.20       34.82    108.88 o 
  10   9   6      128.42       88.25     88.40 o 
  11   9   6       20.73      -89.52     93.45 o 
 -11  10   6       55.24      -96.99    108.36 o 
 -10  10   6       13.40      -41.29     90.40 o 
  -9  10   6        7.03       42.28     87.64 o 
  -8  10   6       27.23      -49.48     82.23 o 
  -7  10   6       17.97       40.86     79.99 o 
  -6  10   6       54.41       27.30     65.53 o 
  -5  10   6      137.70       91.98     60.93 o 
  -4  10   6      980.63     1155.25    131.97 o 
  -3  10   6       42.12       10.89     66.12 o 
  -2  10   6      214.47      251.36     88.91 o 
  -1  10   6      144.58      167.99     67.95 o 
   0  10   6       42.79       49.33     51.60 o 
   1  10   6       26.80      -40.86     55.52 o 
   2  10   6       34.25       85.96     62.44 o 
   3  10   6      121.40      161.46     65.17 o 
   4  10   6        2.42       58.91     61.73 o 
   5  10   6       20.37       34.45     70.28 o 
   6  10   6        1.67      -61.06     69.46 o 
   7  10   6        1.79       95.64     86.05 o 
   8  10   6      121.94       72.26    143.82 o 
   9  10   6        3.10      -28.72     90.85 o 
  10  10   6        1.88      -10.15    176.37 o 
  -9  11   6       13.80       51.01     91.94 o 
  -8  11   6       23.43      136.54     92.36 o 
  -7  11   6       42.58        3.93    131.98 o 
  -6  11   6        5.10      173.56     84.59 o 
  -5  11   6       24.82      -13.38     69.34 o 
  -4  11   6       16.87      -17.63     75.01 o 
  -3  11   6      121.56      280.36    107.49 o 
  -2  11   6       29.34      130.35    102.33 o 
  -1  11   6       72.40      282.26     81.26 o 
   0  11   6       28.01      159.55    120.77 o 
   1  11   6      840.07      910.11    117.84 o 
   2  11   6      413.48      204.65     79.43 o 
   3  11   6       20.17       81.80     72.04 o 
   4  11   6        3.58      -77.32     67.01 o 
   5  11   6       39.61      -14.03     74.88 o 
   6  11   6        6.75       63.48     80.08 o 
   7  11   6       54.18      -10.47     81.15 o 
   8  11   6        2.70      -27.30     84.79 o 
   9  11   6        7.36       98.46    105.58 o 
  -7  12   6       36.00      279.21    135.14 o 
  -6  12   6        1.15        5.05    103.22 o 
  -5  12   6       36.66      180.88    103.16 o 
  -4  12   6      195.46      257.68    143.32 o 
  -3  12   6        1.64       35.05     80.66 o 
  -2  12   6      108.14      325.63    745.69 o 
   0  12   6       38.76      108.97    133.41 o 
   1  12   6        0.41      -21.92    128.99 o 
   2  12   6       42.20      199.16     92.48 o 
   3  12   6        7.72       64.91     75.36 o 
   4  12   6       38.60      -40.84     77.16 o 
   5  12   6       14.59       59.24     80.49 o 
   6  12   6       48.91      143.60     86.98 o 
   7  12   6        9.73       70.75     95.84 o 
  -5  13   6        0.16      -30.24    100.29 o 
  -4  13   6       17.87       14.70    193.48 o 
  -3  13   6       49.53      169.46    144.58 o 
   0  13   6        4.29      423.22    160.60 o 
   1  13   6       20.57       21.92    134.47 o 
   2  13   6        7.25      187.16    158.07 o 
   3  13   6       35.60       64.69     98.93 o 
   4  13   6       33.70        9.65    151.33 o 
 -15   0   7      155.43      229.10    168.40 o 
 -13   0   7       54.02      116.76    138.47 o 
 -11   0   7      859.84      908.42    128.42 o 
  -9   0   7       73.07       42.76     76.11 o 
  -7   0   7     5888.48     6726.09    373.17 o 
  -5   0   7     1616.35     1560.02    105.01 o 
  -3   0   7    10432.31    10457.80    673.03 o 
  -1   0   7    69057.16    67964.38   4288.82 o 
   1   0   7     1392.71     1265.17     93.52 o 
   3   0   7       38.85       19.13     20.49 o 
   5   0   7     3939.99     3843.46    213.91 o 
   7   0   7       87.29       34.51     34.81 o 
   9   0   7      179.69      206.25     51.51 o 
  11   0   7       22.90       14.82     75.35 o 
  13   0   7       98.09      112.13    156.60 o 
  15   0   7       57.22     -103.27    174.94 o 
 -15   1   7       35.29      -84.25    110.28 o 
 -14   1   7      114.15       70.97    104.37 o 
 -13   1   7        3.00       88.74    184.74 o 
 -12   1   7       25.91        4.96     66.54 o 
 -11   1   7      126.17      200.77     73.53 o 
 -10   1   7     2724.33     3244.26    158.13 o 
  -9   1   7        8.02      -28.31     36.53 o 
  -8   1   7     3656.85     4035.38    164.89 o 
  -7   1   7       26.41       24.33     28.42 o 
  -6   1   7     2175.25     2259.02    100.63 o 
  -5   1   7       54.01       59.37     27.81 o 
  -4   1   7     1876.87     1796.72     78.12 o 
  -3   1   7     1160.28     1052.69     55.01 o 
  -2   1   7    11734.24    11665.74    527.53 o 
  -1   1   7     4202.88     4065.56    189.27 o 
   0   1   7     6446.11     6450.69    296.97 o 
   1   1   7     5394.89     5322.01    219.46 o 
   2   1   7     7435.66     7316.65    299.43 o 
   3   1   7       67.29       78.91     15.57 o 
   4   1   7     1347.29     1201.58     54.52 o 
   5   1   7      473.11      536.43     33.85 o 
   6   1   7       61.89      105.69     23.49 o 
   7   1   7       34.85       13.37     24.24 o 
   8   1   7      874.01      996.83     57.36 o 
   9   1   7        5.37       -6.66     31.09 o 
  10   1   7       90.06      156.18     60.90 o 
  11   1   7       17.60       28.94     62.49 o 
  12   1   7       75.43       83.69     75.91 o 
  13   1   7        3.78     -151.42    100.95 o 
  14   1   7        1.13     -143.20    108.89 o 
  15   1   7        4.92     -178.95    119.30 o 
 -15   2   7       79.52       62.32    115.47 o 
 -14   2   7        0.52       -1.62    100.42 o 
 -13   2   7        3.59       95.67     78.76 o 
 -12   2   7       80.57       81.29     65.08 o 
 -11   2   7       22.17       48.16     55.34 o 
 -10   2   7       82.47       53.76     80.67 o 
  -9   2   7      429.48      493.07     72.31 o 
  -8   2   7      876.86      933.58     58.72 o 
  -7   2   7     5413.62     5089.70    206.40 o 
  -6   2   7       66.23       88.71     24.48 o 
  -5   2   7      128.24      138.26     21.12 o 
  -4   2   7     1229.92     1468.22     83.62 o 
  -3   2   7      269.60      327.02     33.03 o 
  -2   2   7       58.39      122.40     24.69 o 
  -1   2   7    14034.13    13966.29    567.65 o 
   0   2   7    16178.71    16100.22    652.40 o 
   1   2   7       46.90       15.08     14.72 o 
   2   2   7      613.10      612.64     41.14 o 
   3   2   7     1031.84     1131.98     64.35 o 
   4   2   7     7015.90     6946.16    287.56 o 
   5   2   7     2945.00     2783.94    122.29 o 
   6   2   7       35.86       49.29     21.26 o 
   7   2   7      655.18      736.73     45.40 o 
   8   2   7      401.22      343.35     49.95 o 
   9   2   7      137.17       26.14     39.83 o 
  10   2   7       29.83      -22.56     65.47 o 
  11   2   7        0.51       19.93     49.83 o 
  12   2   7        2.15      -23.61     57.95 o 
  13   2   7       30.40      -10.87     96.70 o 
  14   2   7        6.82     -134.52    114.91 o 
  15   2   7       22.50     -103.71    205.39 o 
 -15   3   7        1.83      105.06    114.96 o 
 -14   3   7        0.38      -94.60     91.86 o 
 -13   3   7       11.32       91.25     73.40 o 
 -12   3   7       66.54       64.11    117.27 o 
 -11   3   7      297.14      256.07     65.86 o 
 -10   3   7       77.61      159.23     64.86 o 
  -9   3   7       71.33      139.98     53.20 o 
  -8   3   7     2111.84     1721.57    113.14 o 
  -7   3   7     1219.30     1159.69     74.05 o 
  -6   3   7      188.32      186.05     41.22 o 
  -5   3   7      782.79      728.92     48.52 o 
  -4   3   7     3739.89     3737.00    180.13 o 
  -3   3   7      454.65      599.54     44.97 o 
  -2   3   7    14595.49    15158.54    617.70 o 
  -1   3   7     3575.88     3619.17    153.91 o 
   0   3   7     3649.15     3347.00    143.03 o 
   1   3   7      251.30      317.76     25.04 o 
   2   3   7       65.10       71.12     24.51 o 
   3   3   7      809.20      849.12     54.85 o 
   4   3   7     2165.15     2116.38    109.66 o 
   5   3   7      381.77      467.32     33.80 o 
   6   3   7      554.83      544.31     50.11 o 
   7   3   7      752.06      883.61     80.96 o 
   8   3   7     2227.61     2010.86    137.53 o 
   9   3   7      548.42      620.02     91.52 o 
  10   3   7        7.43      -25.95     71.84 o 
  11   3   7       48.09      -16.57     58.01 o 
  12   3   7      249.39       60.70     71.39 o 
  13   3   7       10.62      -78.88    104.95 o 
  14   3   7       77.43       76.54    118.76 o 
  15   3   7       45.35       76.09    228.26 o 
 -15   4   7       16.27       25.90    121.41 o 
 -14   4   7       45.26      -45.38     76.45 o 
 -13   4   7       15.82        2.33     74.04 o 
 -12   4   7        4.43        0.17     96.86 o 
 -11   4   7       74.51      -11.77     64.04 o 
 -10   4   7     1601.09     1482.11    129.57 o 
  -9   4   7     1633.11     1420.91    106.41 o 
  -8   4   7     1938.86     1865.35    119.17 o 
  -7   4   7       38.09       26.18     68.25 o 
  -6   4   7      794.31      731.58     53.32 o 
  -5   4   7       51.25       48.36     28.61 o 
  -4   4   7     1250.09     1384.27     83.07 o 
  -3   4   7     1436.64     1502.24     73.25 o 
  -2   4   7     7312.24     6628.45    274.00 o 
  -1   4   7    19926.69    20255.97   1067.99 o 
   0   4   7     1087.67      935.28     57.87 o 
   1   4   7     2496.73     2361.51    150.35 o 
   2   4   7     2726.22     2465.52    181.19 o 
   3   4   7     1038.78     1062.62     79.64 o 
   4   4   7       50.27       58.46     32.60 o 
   5   4   7      251.45      227.48     37.31 o 
   6   4   7     1398.98     1476.56    109.15 o 
   7   4   7       87.68      116.77     49.53 o 
   8   4   7       36.65      -11.68     78.41 o 
   9   4   7      496.28      302.32    120.94 o 
  10   4   7       42.31       -9.98     65.94 o 
  11   4   7       10.25       41.07     63.91 o 
  12   4   7      158.41      228.98     78.85 o 
  13   4   7       74.57      160.04     78.25 o 
  14   4   7        0.37      114.57    123.08 o 
 -14   5   7       14.52       47.64     80.66 o 
 -13   5   7        2.94      -17.42     76.50 o 
 -12   5   7        2.47      -56.92     70.49 o 
 -11   5   7       30.98       24.85     70.27 o 
 -10   5   7     1452.33     1104.28    118.46 o 
  -9   5   7     2014.77     1887.52    154.91 o 
  -8   5   7     1454.25     1472.01    114.08 o 
  -7   5   7       84.95      160.21     48.27 o 
  -6   5   7       20.47       17.12     41.69 o 
  -5   5   7      577.96      588.42     47.43 o 
  -4   5   7      476.37      579.30     56.77 o 
  -3   5   7     1651.29     1675.56     82.35 o 
  -2   5   7      100.03       56.20     31.67 o 
  -1   5   7       12.18       35.12     23.87 o 
   0   5   7       43.08       24.72     25.00 o 
   1   5   7     6692.26     6248.86    262.38 o 
   2   5   7       58.93       72.55     31.44 o 
   3   5   7      122.23      196.08     36.08 o 
   4   5   7      260.72      238.51     39.77 o 
   5   5   7       84.40      109.40     46.09 o 
   6   5   7      116.31       53.54     48.73 o 
   7   5   7       11.35       40.87     46.57 o 
   8   5   7       59.52      -12.44     50.31 o 
   9   5   7        5.47       32.05     55.33 o 
  10   5   7       81.40      120.64     67.41 o 
  11   5   7        1.23        8.41     86.89 o 
  12   5   7       20.56        6.40     72.01 o 
  13   5   7      111.17      116.27    133.92 o 
  14   5   7       25.94      119.80    126.40 o 
 -14   6   7       35.95      -30.02    100.63 o 
 -13   6   7       17.65       67.26     84.40 o 
 -12   6   7      142.27      123.04    109.91 o 
 -11   6   7        2.73      -99.64     66.43 o 
 -10   6   7      400.37      318.95     72.43 o 
  -9   6   7        9.95      -63.03     59.75 o 
  -8   6   7     1093.96      956.10     84.03 o 
  -7   6   7       28.45      101.63     48.94 o 
  -6   6   7        7.73       31.22     42.28 o 
  -5   6   7       61.03       60.59     41.23 o 
  -4   6   7      520.91      461.54     50.47 o 
  -3   6   7      255.72      260.42     40.92 o 
  -2   6   7     3142.41     3295.19    147.40 o 
  -1   6   7        4.84       15.79     36.44 o 
   0   6   7     1782.04     1738.25     89.18 o 
   1   6   7      163.07      235.98     52.15 o 
   2   6   7      219.73      263.23     40.80 o 
   3   6   7        3.70       25.29     31.91 o 
   4   6   7       57.03      141.39     63.53 o 
   5   6   7       41.15      -34.38     40.98 o 
   6   6   7     1626.56     1484.93    127.20 o 
   7   6   7      120.02      143.42     58.28 o 
   8   6   7        5.83       15.95     57.66 o 
   9   6   7        1.85      -84.98     58.42 o 
  10   6   7       32.11        9.20     68.59 o 
  11   6   7       20.96      -34.54     74.26 o 
  12   6   7       13.12       14.71     80.06 o 
  13   6   7        0.60       62.94     84.22 o 
 -13   7   7       15.39       62.88    106.79 o 
 -12   7   7       10.81      -53.77    143.28 o 
 -11   7   7        5.67      -11.09     75.08 o 
 -10   7   7      122.12      -97.91     73.93 o 
  -9   7   7      798.75      912.58    153.17 o 
  -8   7   7      469.11      342.27     67.44 o 
  -7   7   7      598.64      449.12     88.92 o 
  -6   7   7       76.32       84.93     47.67 o 
  -5   7   7      270.54      349.94     52.33 o 
  -4   7   7      136.20      280.49     59.11 o 
  -3   7   7     1868.47     2001.66    112.35 o 
  -2   7   7        7.29       12.79     31.87 o 
  -1   7   7      787.31      828.88     56.49 o 
   0   7   7      358.26      407.12     41.23 o 
   1   7   7     1583.47     1455.10    106.57 o 
   2   7   7       13.98       15.88     33.10 o 
   3   7   7       36.52       17.45     44.17 o 
   4   7   7      248.20      257.24     57.96 o 
   5   7   7        0.63       40.43     49.61 o 
   6   7   7      353.81      331.53    111.63 o 
   7   7   7      347.12      461.24     97.09 o 
   8   7   7       50.34      143.91     70.02 o 
   9   7   7      119.21      191.29     80.23 o 
  10   7   7       10.02      -36.93     74.26 o 
  11   7   7       10.31      -77.52     75.34 o 
  12   7   7       33.53      -54.09     81.61 o 
  13   7   7        0.37       78.33     93.85 o 
 -12   8   7        0.69     -139.29     92.86 o 
 -11   8   7       84.71      116.28     94.37 o 
 -10   8   7      141.24       61.44     72.33 o 
  -9   8   7       44.17       50.27     67.73 o 
  -8   8   7      636.71      724.94     85.61 o 
  -7   8   7        9.49      116.34     69.00 o 
  -6   8   7       88.55       94.19     52.93 o 
  -5   8   7        5.96        7.28     56.64 o 
  -4   8   7      953.78     1111.54    117.40 o 
  -3   8   7       52.14       39.92     51.73 o 
  -2   8   7       35.44       36.31     39.40 o 
  -1   8   7      688.98      812.14     66.28 o 
   0   8   7     1328.53     1384.26    153.05 o 
   1   8   7      258.66      214.44     48.37 o 
   2   8   7      221.63      193.19     57.74 o 
   3   8   7       41.97       29.73     49.77 o 
   4   8   7      136.20      141.43     59.42 o 
   5   8   7       69.84       42.60     55.64 o 
   6   8   7      431.08      395.16     75.49 o 
   7   8   7      390.86      345.77    127.30 o 
   8   8   7       26.52       47.43     73.21 o 
   9   8   7       13.07       15.77     71.83 o 
  10   8   7        9.09       54.41     80.23 o 
  11   8   7        8.14      -38.49     84.68 o 
  12   8   7        0.00      111.87     97.12 o 
 -12   9   7        1.11      -93.94    144.93 o 
 -11   9   7       74.72       74.44    100.00 o 
 -10   9   7       97.24      153.26    137.57 o 
  -9   9   7      303.97      371.87     82.34 o 
  -8   9   7      590.65      639.40     98.03 o 
  -7   9   7       64.97       51.71     63.56 o 
  -6   9   7      437.98      767.69    133.06 o 
  -5   9   7       56.51       12.18     53.13 o 
  -4   9   7        3.38        4.90     60.56 o 
  -3   9   7       25.48       67.75     58.32 o 
  -2   9   7      163.48      165.79     52.80 o 
  -1   9   7     1032.17      822.20     80.27 o 
   0   9   7      282.55      280.72     52.47 o 
   1   9   7      141.95       96.89     44.92 o 
   2   9   7      137.60      159.33     57.80 o 
   3   9   7        7.38      -14.59     53.37 o 
   4   9   7       73.21      131.29     62.97 o 
   5   9   7      113.60       64.53     62.31 o 
   6   9   7      135.98      171.23     73.83 o 
   7   9   7      839.71      724.79    104.93 o 
   8   9   7      267.37      245.21     85.06 o 
   9   9   7        0.57      -83.10     78.07 o 
  10   9   7       19.61      -61.00     86.08 o 
  11   9   7        0.39      142.42    101.88 o 
 -10  10   7       25.86      122.50     99.06 o 
  -9  10   7       31.63        6.50    111.92 o 
  -8  10   7        2.80       83.02     89.86 o 
  -7  10   7      295.10      403.37     80.72 o 
  -6  10   7        4.40       74.68     66.52 o 
  -5  10   7       86.32       53.28     62.55 o 
  -4  10   7      214.45      406.63     82.85 o 
  -3  10   7        0.54      -39.80     76.30 o 
  -2  10   7      158.18      231.82     88.98 o 
  -1  10   7      322.38      297.17     63.79 o 
   0  10   7     1903.28     1560.82    117.43 o 
   1  10   7      199.13       93.45     70.86 o 
   2  10   7      101.66      143.84     64.91 o 
   3  10   7       16.86       28.36     62.84 o 
   4  10   7        0.23      -33.34     61.95 o 
   5  10   7       89.87      170.70     71.87 o 
   6  10   7       31.39     -128.12    100.65 o 
   7  10   7        3.07      -10.07     70.68 o 
   8  10   7        0.68     -101.76     76.50 o 
   9  10   7       10.12      -36.70     77.32 o 
  10  10   7       15.32      110.08    103.30 o 
  -9  11   7        1.06      -42.33     97.64 o 
  -8  11   7        0.14       93.22     95.07 o 
  -7  11   7       40.92      -29.92     81.69 o 
  -6  11   7       26.20      134.84     75.32 o 
  -5  11   7        5.02       62.39     82.54 o 
  -4  11   7        7.39     -111.13     74.09 o 
  -3  11   7        2.07      -19.38     98.93 o 
  -2  11   7        1.64     -124.92     84.98 o 
  -1  11   7       98.77      172.41     96.95 o 
   0  11   7      505.46      348.82    135.10 o 
   1  11   7        2.87       36.58     75.05 o 
   2  11   7       88.63       79.34     98.85 o 
   3  11   7       46.08       56.94     69.13 o 
   4  11   7       48.25       20.54     71.70 o 
   5  11   7       74.42       36.81     74.10 o 
   6  11   7        5.98       48.85     78.18 o 
   7  11   7       10.63      -19.89     86.95 o 
   8  11   7       46.58       69.89     90.88 o 
  -7  12   7       17.79      -24.29    112.20 o 
  -6  12   7        3.50      146.70    194.22 o 
  -5  12   7       80.75       79.14     99.22 o 
  -4  12   7       11.90       62.30     87.50 o 
  -3  12   7        0.22      287.84    128.64 o 
  -2  12   7       18.67       73.77    561.48 o 
  -1  12   7       42.72     1275.34   1109.68 o 
   0  12   7       23.47      258.19    130.04 o 
   1  12   7       34.07      262.82    145.01 o 
   2  12   7        7.44      -30.48     84.93 o 
   3  12   7        1.85       29.82     84.22 o 
   4  12   7        8.57       19.31     77.35 o 
   5  12   7       61.12       20.62     84.41 o 
   6  12   7       72.47       52.21     87.34 o 
   7  12   7      119.37      154.80     96.83 o 
  -4  13   7       12.21       24.47    196.64 o 
  -3  13   7       44.31      207.60    147.32 o 
   0  13   7       30.85      -29.09    137.42 o 
   1  13   7        9.59        9.70    144.37 o 
   2  13   7        0.08       58.80    140.58 o 
   3  13   7        5.59       -5.72     95.85 o 
   4  13   7        1.13       93.37     96.82 o 
 -14   0   8       16.55        4.85    140.16 o 
 -12   0   8        7.89      210.55    131.10 o 
 -10   0   8     1725.37     2003.82    144.62 o 
  -8   0   8      497.49      503.82     64.74 o 
  -6   0   8     1900.50     2146.28    144.70 o 
  -4   0   8     8686.69     8919.66    480.33 o 
  -2   0   8     1877.53     1769.54    126.11 o 
   0   0   8      933.18      929.91     74.14 o 
   2   0   8    31923.94    30997.96   1623.85 o 
   4   0   8     3577.17     3368.37    188.08 o 
   6   0   8      159.42      224.43     70.68 o 
   8   0   8      344.92      488.81     57.39 o 
  10   0   8      143.74      153.46     55.99 o 
  12   0   8       33.86     -183.37    130.67 o 
  14   0   8      211.18     -232.26    171.35 o 
 -15   1   8       70.35       10.13    108.80 o 
 -14   1   8        4.81      -52.18    102.01 o 
 -13   1   8      519.18      523.60    121.28 o 
 -12   1   8       17.90       24.46     75.46 o 
 -11   1   8       71.35       18.86     56.08 o 
 -10   1   8      309.90      320.29     53.15 o 
  -9   1   8      223.61      339.50     51.10 o 
  -8   1   8        6.32       67.81     65.96 o 
  -7   1   8     4098.08     4335.40    177.13 o 
  -6   1   8     1026.73     1026.91     57.81 o 
  -5   1   8     6243.22     6105.43    236.34 o 
  -4   1   8     3173.29     3902.07    154.05 o 
  -3   1   8     2086.27     1962.04     89.84 o 
  -2   1   8      930.30      956.88     57.16 o 
  -1   1   8      166.31      166.19     23.98 o 
   0   1   8      503.37      544.91     31.89 o 
   1   1   8      981.41      898.33     45.47 o 
   2   1   8       20.80       50.78     16.26 o 
   3   1   8     3353.73     3440.51    146.07 o 
   4   1   8     6375.44     6696.18    254.86 o 
   5   1   8     7653.88     7612.80    290.04 o 
   6   1   8      584.79      605.29     39.10 o 
   7   1   8       14.44       44.04     25.01 o 
   8   1   8       25.79        0.63     27.71 o 
   9   1   8       14.61      -12.83     40.18 o 
  10   1   8      112.65       56.40     46.61 o 
  11   1   8      214.15      260.26     60.05 o 
  12   1   8       90.02       88.72    105.98 o 
  13   1   8      135.43      -91.02    139.74 o 
  14   1   8       14.84     -155.10    213.82 o 
  15   1   8       22.98     -205.74    138.47 o 
 -15   2   8       22.82      122.41    113.53 o 
 -14   2   8      256.26      258.33    202.12 o 
 -13   2   8       51.19      -94.01    100.09 o 
 -12   2   8      361.00      264.02     70.72 o 
 -11   2   8      975.39     1148.28    114.20 o 
 -10   2   8        5.81      -74.85     49.90 o 
  -9   2   8       66.37      129.32     46.76 o 
  -8   2   8     1230.88     1282.77     88.36 o 
  -7   2   8      153.69      123.03     29.64 o 
  -6   2   8      859.18      890.15     51.46 o 
  -5   2   8     2200.96     2022.03     88.26 o 
  -4   2   8    19311.15    19295.71   1005.30 o 
  -3   2   8     9531.07     8698.19    399.24 o 
  -2   2   8     8672.38     8456.21    386.04 o 
  -1   2   8      880.11      885.56     47.28 o 
   0   2   8      374.04      349.83     26.19 o 
   1   2   8     1265.47     1217.30     58.13 o 
   2   2   8     6512.79     6076.09    251.47 o 
   3   2   8     3114.09     3162.86    135.57 o 
   4   2   8     6348.33     6427.64    267.01 o 
   5   2   8      289.67      293.42     28.68 o 
   6   2   8      344.24      318.02     36.19 o 
   7   2   8       57.09      110.20     31.37 o 
   8   2   8        4.45      -10.61     39.40 o 
   9   2   8        2.37      -18.67     39.84 o 
  10   2   8       16.58       68.11     46.70 o 
  11   2   8      276.22      271.58     61.06 o 
  12   2   8      326.54      326.77     89.60 o 
  13   2   8        0.85     -290.70    193.80 o 
  14   2   8        6.82     -163.72    119.97 o 
  15   2   8        0.06      -18.97    139.82 o 
 -15   3   8        2.93      -61.24    108.51 o 
 -14   3   8        0.85       -3.22    141.21 o 
 -13   3   8      125.31       90.43     93.24 o 
 -12   3   8      311.35      454.18     79.13 o 
 -11   3   8      132.39       75.94     62.01 o 
 -10   3   8      156.20      239.47     62.73 o 
  -9   3   8      230.37      154.07     56.46 o 
  -8   3   8       30.17       49.73     58.26 o 
  -7   3   8     1982.57     1777.74     96.18 o 
  -6   3   8       66.01       46.30     30.95 o 
  -5   3   8     3723.27     3419.30    152.80 o 
  -4   3   8    10529.05    11994.01    547.23 o 
  -3   3   8      308.94      361.32     43.01 o 
  -2   3   8     1690.99     1543.33     93.70 o 
  -1   3   8     2284.75     2358.36    104.49 o 
   0   3   8     1140.66     1083.27     55.38 o 
   1   3   8     1768.14     1734.63     79.68 o 
   2   3   8      203.26      218.74     30.46 o 
   3   3   8     1204.17     1246.81     72.63 o 
   4   3   8      176.08      179.28     39.56 o 
   5   3   8     7694.98     7417.51    348.27 o 
   6   3   8       16.68       62.45     32.29 o 
   7   3   8        0.63       30.10     43.80 o 
   8   3   8        5.83       18.73     80.67 o 
   9   3   8      256.09      246.37     59.32 o 
  10   3   8      261.06      363.61     75.97 o 
  11   3   8      339.64      282.68     70.00 o 
  12   3   8      334.62      380.93     81.23 o 
  13   3   8       11.64      -50.44    117.50 o 
  14   3   8        0.26     -272.20    181.47 o 
 -15   4   8       13.74       93.33    187.90 o 
 -14   4   8       99.79       58.88     79.84 o 
 -13   4   8       13.78      -17.93     74.47 o 
 -12   4   8       42.81      -47.79     69.40 o 
 -11   4   8       45.57       74.05     64.19 o 
 -10   4   8       86.52       10.19     57.32 o 
  -9   4   8       11.84       39.17     83.08 o 
  -8   4   8      839.44      929.16    121.99 o 
  -7   4   8      498.34      505.01     60.26 o 
  -6   4   8        6.66       13.90     31.23 o 
  -5   4   8     9486.54     8669.86    362.31 o 
  -4   4   8     6977.39     7620.41    354.09 o 
  -3   4   8     3201.38     3264.58    161.01 o 
  -2   4   8        4.72       -2.05     29.48 o 
  -1   4   8      445.29      468.58     33.77 o 
   0   4   8       62.24       63.50     21.35 o 
   1   4   8      163.73      113.59     21.36 o 
   2   4   8      559.94      643.31     51.19 o 
   3   4   8    18629.71    17904.31    820.54 o 
   4   4   8     9237.08     9255.68    432.66 o 
   5   4   8     1254.27     1514.79     90.91 o 
   6   4   8      312.22      283.67     80.47 o 
   7   4   8        0.28       26.75     45.08 o 
   8   4   8       99.01       68.80     51.54 o 
   9   4   8      176.99      347.80     68.46 o 
  10   4   8       44.36       18.81     58.66 o 
  11   4   8        0.82      -65.07     59.50 o 
  12   4   8        6.65       79.64     73.19 o 
  13   4   8       24.32      -27.65     74.37 o 
  14   4   8        2.16       94.19    120.97 o 
 -14   5   8       42.62       22.00    153.75 o 
 -13   5   8       52.54       57.71     86.15 o 
 -12   5   8      817.27      770.83     98.18 o 
 -11   5   8       96.72      -58.18     65.83 o 
 -10   5   8       25.14       -8.15     60.99 o 
  -9   5   8       81.29       34.65     55.11 o 
  -8   5   8       36.50       83.19     52.11 o 
  -7   5   8      178.00      145.58     52.77 o 
  -6   5   8     1587.42     1390.07     93.81 o 
  -5   5   8     2233.76     2531.62    133.95 o 
  -4   5   8      462.36      648.71     61.51 o 
  -3   5   8       60.24       53.96     26.35 o 
  -2   5   8     3237.85     2899.74    129.32 o 
  -1   5   8      211.56      192.60     32.35 o 
   0   5   8      667.25      724.57     46.64 o 
   1   5   8       81.76       69.95     30.02 o 
   2   5   8      311.55      431.40     55.63 o 
   3   5   8    12135.38    11758.24    545.32 o 
   4   5   8       73.10       66.09     36.69 o 
   5   5   8     1054.06      907.89     83.14 o 
   6   5   8       51.85       44.10     49.02 o 
   7   5   8       38.96       62.18     93.00 o 
   8   5   8       29.30      -16.86     50.03 o 
   9   5   8        0.29       28.38     56.06 o 
  10   5   8      107.64      -18.56    131.65 o 
  11   5   8        9.49       -4.57     69.94 o 
  12   5   8        0.95      -18.26    109.37 o 
  13   5   8       37.13       61.71     78.94 o 
  14   5   8        1.33      -27.64     79.48 o 
 -14   6   8       14.81       75.89    101.11 o 
 -13   6   8       50.83      131.21     84.16 o 
 -12   6   8      248.50      286.64     84.56 o 
 -11   6   8      715.44      794.70    157.64 o 
 -10   6   8        7.60        2.83     70.36 o 
  -9   6   8       15.24       17.29     55.09 o 
  -8   6   8       77.37      224.28     59.26 o 
  -7   6   8      535.27      540.28    128.20 o 
  -6   6   8       67.27      107.40     46.51 o 
  -5   6   8     1694.88     1592.77    117.42 o 
  -4   6   8      534.12      525.79     53.77 o 
  -3   6   8      804.94      789.86     61.41 o 
  -2   6   8      147.01      170.19     33.32 o 
  -1   6   8      842.22      862.19     98.34 o 
   0   6   8       69.86       32.38     28.95 o 
   1   6   8     2428.74     2600.79    137.31 o 
   2   6   8      883.89      888.78     80.52 o 
   3   6   8     2089.26     2277.70    192.54 o 
   4   6   8       33.15       71.14     53.03 o 
   5   6   8       49.10       39.76     58.14 o 
   6   6   8       16.00       52.11     48.83 o 
   7   6   8        3.87      129.47     56.38 o 
   8   6   8       81.91      157.08     65.92 o 
   9   6   8       42.88      127.49     68.31 o 
  10   6   8       44.68      100.84     76.41 o 
  11   6   8       18.96       24.55     76.17 o 
  12   6   8        2.10      -88.57     73.42 o 
  13   6   8       30.46      132.12     88.55 o 
 -13   7   8       10.10     -140.71     97.88 o 
 -12   7   8      240.96      287.09     87.60 o 
 -11   7   8       14.10       60.29    139.79 o 
 -10   7   8       24.79      -63.64     94.43 o 
  -9   7   8       10.34      -68.46     70.21 o 
  -8   7   8        5.02       -9.14     65.13 o 
  -7   7   8       13.50      -16.08     50.31 o 
  -6   7   8     3649.07     3437.87    184.43 o 
  -5   7   8      204.15       67.00     67.52 o 
  -4   7   8       18.78       15.29     39.22 o 
  -3   7   8        1.47       37.62     37.73 o 
  -2   7   8     1293.65     1370.06     87.04 o 
  -1   7   8       23.12       25.31     33.75 o 
   0   7   8      803.50      890.64     96.28 o 
   1   7   8      120.50      207.68     44.00 o 
   2   7   8       28.50       30.70     37.74 o 
   3   7   8      146.74      112.00     51.12 o 
   4   7   8      727.04      669.89     90.13 o 
   5   7   8       88.28      119.72     52.97 o 
   6   7   8       70.18      100.28     55.99 o 
   7   7   8      189.18      201.88     86.55 o 
   8   7   8       18.00       29.46     65.87 o 
   9   7   8        9.79      -67.78     69.78 o 
  10   7   8      212.96      322.31     89.34 o 
  11   7   8       86.07        0.26     82.60 o 
  12   7   8       95.18      142.53     88.40 o 
 -12   8   8       25.95      115.35    101.60 o 
 -11   8   8       38.73      -30.82    109.43 o 
 -10   8   8       77.88      172.56     77.40 o 
  -9   8   8       21.02      -93.94     62.62 o 
  -8   8   8       33.66      178.29     63.88 o 
  -7   8   8      121.59      129.52     59.87 o 
  -6   8   8       46.63       49.98     52.37 o 
  -5   8   8      132.75      116.75     58.32 o 
  -4   8   8      528.42      673.33     79.46 o 
  -3   8   8     2024.97     2130.55    122.59 o 
  -2   8   8      181.56      138.99     45.82 o 
  -1   8   8      158.29      171.64     51.65 o 
   0   8   8      110.87      131.20     43.99 o 
   1   8   8      342.32      335.10     74.98 o 
   2   8   8        1.41      -60.50     47.54 o 
   3   8   8     1655.96     1475.22    117.39 o 
   4   8   8      962.33     1039.33    104.91 o 
   5   8   8        0.11       24.44     56.17 o 
   6   8   8       20.46      -23.81     70.35 o 
   7   8   8      125.39      147.63     70.54 o 
   8   8   8      312.91      146.45     74.28 o 
   9   8   8        4.62      -40.08    112.88 o 
  10   8   8        1.82      -81.96     78.24 o 
  11   8   8        0.50       27.40     88.23 o 
  12   8   8       28.14       41.34     96.74 o 
 -11   9   8       25.79      116.96    203.14 o 
 -10   9   8       81.96     -103.38    102.81 o 
  -9   9   8      100.46      103.93     75.33 o 
  -8   9   8        2.35       59.21     69.28 o 
  -7   9   8        9.77      -11.49     96.53 o 
  -6   9   8       88.22      202.21     63.85 o 
  -5   9   8      252.92      264.23     69.06 o 
  -4   9   8      614.47      677.14     92.69 o 
  -3   9   8       86.91      169.53     62.94 o 
  -2   9   8      120.92      139.07     89.61 o 
  -1   9   8       87.81      100.71     65.16 o 
   0   9   8      531.07      589.27     71.39 o 
   1   9   8     2290.15     2344.58    164.79 o 
   2   9   8      411.69      455.60    106.94 o 
   3   9   8       58.22       82.80     58.70 o 
   4   9   8      642.25      584.35     84.01 o 
   5   9   8        0.64      -14.73     77.65 o 
   6   9   8        6.17       14.49     63.41 o 
   7   9   8       61.81       40.59     77.96 o 
   8   9   8        0.20      -64.67     70.06 o 
   9   9   8       17.26       12.21     82.64 o 
  10   9   8       12.01        2.77     88.13 o 
  11   9   8       92.62      180.26    141.22 o 
 -10  10   8      181.62      149.64    119.72 o 
  -9  10   8       11.97     -129.95     86.63 o 
  -8  10   8        2.47       22.00     77.48 o 
  -7  10   8       85.20       61.25     71.06 o 
  -6  10   8        2.75      144.96     68.17 o 
  -5  10   8      472.15      408.43     74.63 o 
  -4  10   8       87.82      161.51     91.26 o 
  -3  10   8        6.70       29.89     97.90 o 
  -2  10   8        1.59       26.07     77.64 o 
  -1  10   8      403.17      589.09    146.17 o 
   0  10   8       25.16       30.55     52.77 o 
   1  10   8       58.67      -33.45     94.63 o 
   2  10   8       28.68       32.92     60.47 o 
   3  10   8       86.16      111.48     66.94 o 
   4  10   8        0.89      -54.17     58.07 o 
   5  10   8       18.71      -31.37     67.22 o 
   6  10   8        0.86      -27.74     64.27 o 
   7  10   8        7.35      -21.22     75.92 o 
   8  10   8        0.47       16.57     79.44 o 
   9  10   8        0.11       27.71     82.97 o 
  10  10   8       21.80      105.85    107.28 o 
  -9  11   8       44.77       89.23    108.74 o 
  -8  11   8        0.43      -25.82     90.77 o 
  -7  11   8      153.42      288.76     97.40 o 
  -6  11   8        1.53      167.78     80.71 o 
  -5  11   8      104.34      192.22     91.86 o 
  -4  11   8        3.74      -51.49    103.34 o 
  -3  11   8      138.96      153.82    109.38 o 
  -2  11   8       36.98       -4.80     90.05 o 
   0  11   8        6.09       18.71     74.50 o 
   1  11   8       20.69      140.29    130.04 o 
   2  11   8        6.81      -70.17     79.84 o 
   3  11   8       80.16      233.97    146.38 o 
   4  11   8      113.17       30.12    109.83 o 
   5  11   8       55.34      113.56     78.18 o 
   6  11   8        9.92       32.54     81.92 o 
   7  11   8        2.52      -64.68     79.26 o 
   8  11   8        3.51      -47.23     89.64 o 
  -7  12   8       21.83       56.61    173.57 o 
  -6  12   8        4.99        7.97    108.57 o 
  -5  12   8       59.11       79.07     99.50 o 
  -4  12   8       40.58      -25.55     83.30 o 
  -3  12   8       21.52       68.24    162.82 o 
  -2  12   8        9.19     -355.35    432.91 o 
  -1  12   8        3.21     -995.55    663.70 o 
   0  12   8       45.17       87.47    137.21 o 
   1  12   8        0.00       19.81    130.04 o 
   2  12   8      215.37      256.12     97.02 o 
   3  12   8       20.17      184.84    104.96 o 
   4  12   8       75.89       94.30    119.71 o 
   5  12   8       61.29       11.10     83.89 o 
   6  12   8       51.66      -24.50     84.98 o 
  -4  13   8       84.45      248.08    112.66 o 
  -3  13   8       18.77      484.76   1030.01 o 
   1  13   8       52.97      230.58    163.13 o 
   2  13   8        1.39      -55.22    147.96 o 
   3  13   8       80.32       83.88    171.77 o 
 -15   0   9       20.52     -166.08    136.79 o 
 -13   0   9      126.93      338.49    164.61 o 
 -11   0   9      450.50      551.97    105.36 o 
  -9   0   9      361.97      468.91     68.72 o 
  -7   0   9     9615.19    11192.66    604.89 o 
  -5   0   9      944.49     1042.67     80.48 o 
  -3   0   9      784.40      694.45     69.09 o 
  -1   0   9     5123.05     4644.11    304.77 o 
   1   0   9    14814.27    14656.75    932.41 o 
   3   0   9      130.72      129.06     27.90 o 
   5   0   9       75.64       84.65     31.52 o 
   7   0   9      476.20      403.28     50.68 o 
   9   0   9      116.92      189.36     49.97 o 
  11   0   9        2.22       80.72    126.46 o 
  13   0   9       60.58      155.97    157.65 o 
  15   0   9        3.42     -242.17    203.18 o 
 -15   1   9       19.78       84.90    109.94 o 
 -14   1   9       21.68     -247.02    187.79 o 
 -13   1   9       18.58       45.24    173.88 o 
 -12   1   9      128.33      124.43     81.65 o 
 -11   1   9        0.49      -19.89     66.80 o 
 -10   1   9     1049.92     1068.49     80.61 o 
  -9   1   9       19.62       37.68     43.12 o 
  -8   1   9     2805.66     2949.65    143.04 o 
  -7   1   9       44.73       92.39     32.28 o 
  -6   1   9      506.48      428.02     43.92 o 
  -5   1   9     3124.76     3274.80    134.31 o 
  -4   1   9      130.27      152.59     25.05 o 
  -3   1   9      659.18      651.87     49.06 o 
  -2   1   9     8064.07     7797.88    357.77 o 
  -1   1   9      334.53      329.42     35.20 o 
   0   1   9      309.71      358.90     30.70 o 
   1   1   9     1374.12     1358.17     71.03 o 
   2   1   9     8812.18     8521.12    348.82 o 
   3   1   9     1264.44     1251.49     61.43 o 
   4   1   9        8.42      -14.77     17.89 o 
   5   1   9      231.54      225.66     25.83 o 
   6   1   9      389.08      479.74     36.20 o 
   7   1   9        2.29       15.88     24.67 o 
   8   1   9     1985.01     1873.41     97.54 o 
   9   1   9       10.08       61.45     41.65 o 
  10   1   9        5.85      -46.33     43.09 o 
  11   1   9       39.85       28.30     90.44 o 
  12   1   9       15.91      -20.53     95.73 o 
  13   1   9        5.30      -56.15    105.08 o 
  14   1   9       63.03      -62.12    122.18 o 
 -15   2   9        1.28      -89.87    103.19 o 
 -14   2   9       23.21       39.97    146.90 o 
 -13   2   9       62.50      143.58     87.31 o 
 -12   2   9        3.48      -55.81     79.99 o 
 -11   2   9      374.98      356.54     69.24 o 
 -10   2   9        4.56      -11.67     54.79 o 
  -9   2   9      111.65       46.59     43.29 o 
  -8   2   9      516.58      526.06     58.40 o 
  -7   2   9     5019.76     4990.03    220.48 o 
  -6   2   9     2017.86     1890.19     97.26 o 
  -5   2   9      810.57      788.36     52.86 o 
  -4   2   9        7.02       61.37     31.21 o 
  -3   2   9      163.08      201.74     33.42 o 
  -2   2   9      171.96      146.90     30.41 o 
  -1   2   9    30287.35    32424.78   1310.94 o 
   0   2   9    11568.01    11658.45    475.30 o 
   1   2   9     8245.01     8232.56    338.56 o 
   2   2   9      446.91      452.93     30.46 o 
   3   2   9     1213.85     1155.97     57.60 o 
   4   2   9      521.64      485.19     34.23 o 
   5   2   9     1006.16     1063.85     58.07 o 
   6   2   9     1993.27     2289.76    121.44 o 
   7   2   9       18.17        2.75     30.67 o 
   8   2   9       70.71       84.16     44.99 o 
   9   2   9      942.75      870.25     76.51 o 
  10   2   9      407.46      452.18     63.88 o 
  11   2   9        2.46       50.28     61.18 o 
  12   2   9       83.07       40.65     74.99 o 
  13   2   9        7.84     -127.26    106.38 o 
  14   2   9      160.33      252.55    130.95 o 
 -15   3   9       20.21       23.80    117.61 o 
 -14   3   9       13.99      -15.85    101.22 o 
 -13   3   9        1.20     -119.08     79.38 o 
 -12   3   9        6.10       -0.75     64.75 o 
 -11   3   9        2.17      -63.24     57.36 o 
 -10   3   9     2202.14     2219.02    146.58 o 
  -9   3   9      706.93      692.03     76.79 o 
  -8   3   9     6550.39     6031.49    268.22 o 
  -7   3   9     2516.48     2467.24    122.61 o 
  -6   3   9        1.22       -3.27     31.31 o 
  -5   3   9     2315.38     2167.15    105.23 o 
  -4   3   9      200.10      199.61     36.08 o 
  -3   3   9     3778.26     4314.74    207.73 o 
  -2   3   9      540.50      478.30     43.22 o 
  -1   3   9     9008.51    10179.98    418.97 o 
   0   3   9      259.65      275.97     40.33 o 
   1   3   9     6645.02     6549.75    271.19 o 
   2   3   9    11724.04    11714.55    539.27 o 
   3   3   9      546.96      639.50     48.49 o 
   4   3   9       46.81       42.69     28.94 o 
   5   3   9      570.08      595.98     51.46 o 
   6   3   9     1357.13     1415.16     86.27 o 
   7   3   9      288.44      356.80     59.07 o 
   8   3   9      187.81       98.50     63.57 o 
   9   3   9       74.50       52.87     51.44 o 
  10   3   9      171.69      147.49     71.67 o 
  11   3   9       71.56      -32.10     56.95 o 
  12   3   9       24.48       60.49     73.57 o 
  13   3   9        1.40      -23.83    130.67 o 
  14   3   9       12.00     -287.38    191.59 o 
 -14   4   9       81.90      146.16    101.19 o 
 -13   4   9       48.01      -51.10     78.70 o 
 -12   4   9        5.57       38.92     71.58 o 
 -11   4   9      185.76      154.82     67.84 o 
 -10   4   9      382.89      254.30     66.52 o 
  -9   4   9      916.71      827.67     84.32 o 
  -8   4   9     6341.64     5976.09    303.03 o 
  -7   4   9      975.40      838.94     63.52 o 
  -6   4   9      730.38      662.15     52.64 o 
  -5   4   9       72.32       43.39     36.26 o 
  -4   4   9     1398.33     1390.65     85.22 o 
  -3   4   9      135.84      112.97     32.53 o 
  -2   4   9      349.42      366.81     30.77 o 
  -1   4   9     4488.69     4549.77    194.28 o 
   0   4   9    12126.39    11973.51    491.06 o 
   1   4   9     2024.50     2178.37    100.22 o 
   2   4   9     1036.90      995.41     66.04 o 
   3   4   9     2731.85     2625.70    135.90 o 
   4   4   9      148.91      166.65     38.58 o 
   5   4   9      238.06      304.55     49.95 o 
   6   4   9      307.35      545.98     66.33 o 
   7   4   9        0.83       52.42     49.64 o 
   8   4   9        7.34       19.48     50.03 o 
   9   4   9      151.26      222.64     63.43 o 
  10   4   9        3.34      -76.30     50.87 o 
  11   4   9       61.30       -1.60     87.95 o 
  12   4   9        3.24      -46.84     69.21 o 
  13   4   9        9.19        3.52    112.36 o 
  14   4   9        2.32     -173.66    118.89 o 
 -14   5   9        2.74      -96.60     85.62 o 
 -13   5   9       30.70       45.12     79.60 o 
 -12   5   9       15.01        9.73     74.38 o 
 -11   5   9        0.09       12.91    112.50 o 
 -10   5   9       74.01       55.65     61.65 o 
  -9   5   9      181.50       51.20     57.87 o 
  -8   5   9     1875.56     1786.07    117.86 o 
  -7   5   9      126.48      162.19     50.48 o 
  -6   5   9      177.16      140.72     37.95 o 
  -5   5   9      776.36      707.63     60.36 o 
  -4   5   9       79.99      146.99     39.48 o 
  -3   5   9      792.13      803.26     59.94 o 
  -2   5   9     1679.20     1759.12     85.49 o 
  -1   5   9      707.33      680.53     44.41 o 
   0   5   9      402.50      387.08     35.59 o 
   1   5   9       76.10       16.67     38.66 o 
   2   5   9      417.62      509.96     58.41 o 
   3   5   9      265.99      211.80     41.45 o 
   4   5   9       18.68       52.53     37.39 o 
   5   5   9      542.82      593.93     69.04 o 
   6   5   9      145.86      156.61     52.65 o 
   7   5   9      610.40      596.36     77.22 o 
   8   5   9      628.61      545.87     78.96 o 
   9   5   9      792.17      834.68    110.54 o 
  10   5   9       12.93       66.55     64.65 o 
  11   5   9       13.82      -20.07    106.92 o 
  12   5   9       11.02      -59.74     87.11 o 
  13   5   9       12.63       31.19     81.29 o 
 -14   6   9        7.60      -75.59     87.08 o 
 -13   6   9       56.10       84.11     82.91 o 
 -12   6   9        6.62       56.88     80.68 o 
 -11   6   9      137.16        1.06     71.63 o 
 -10   6   9       15.83      -95.67     63.78 o 
  -9   6   9       21.09       40.03     63.13 o 
  -8   6   9      916.98      842.89     82.88 o 
  -7   6   9      754.99      731.57     74.33 o 
  -6   6   9     4111.92     4154.81    217.27 o 
  -5   6   9       39.56      -57.13     38.09 o 
  -4   6   9      557.84      540.38     52.30 o 
  -3   6   9      208.45      210.84     41.61 o 
  -2   6   9      200.25      274.35     42.74 o 
  -1   6   9      381.41      569.37     61.51 o 
   0   6   9     1702.27     1803.92     90.65 o 
   1   6   9     2186.38     2232.14    122.08 o 
   2   6   9      246.37      356.45     47.17 o 
   3   6   9      154.93      197.96     43.67 o 
   4   6   9       24.49      -44.07     44.45 o 
   5   6   9       24.08       69.58     66.03 o 
   6   6   9      311.84      354.43     66.50 o 
   7   6   9       29.66       11.44     53.52 o 
   8   6   9       18.98       78.63     63.61 o 
   9   6   9        1.13      -23.51     65.60 o 
  10   6   9       39.66       57.29    112.96 o 
  11   6   9       69.62      114.81     77.61 o 
  12   6   9        5.53     -103.99     72.02 o 
  13   6   9        0.04       94.15     87.60 o 
 -13   7   9       11.40     -105.82     84.87 o 
 -12   7   9        3.04       -0.04     86.11 o 
 -11   7   9        2.63       94.12     76.11 o 
 -10   7   9      215.03       46.40     71.73 o 
  -9   7   9      776.36      769.31     91.01 o 
  -8   7   9      136.22       97.56     61.28 o 
  -7   7   9      553.18      600.76     91.87 o 
  -6   7   9      764.36      770.15     75.46 o 
  -5   7   9     1081.87      992.96     93.38 o 
  -4   7   9      188.20      341.26     50.28 o 
  -3   7   9      388.64      440.78     78.91 o 
  -2   7   9       24.63       71.85     46.03 o 
  -1   7   9     1060.99     1088.46     87.01 o 
   0   7   9      472.79      472.18     55.32 o 
   1   7   9     6391.99     6279.79    301.63 o 
   2   7   9       23.95       12.33     36.81 o 
   3   7   9       49.82      -11.03     44.18 o 
   4   7   9      153.18      217.98     62.36 o 
   5   7   9      278.34      433.04     68.79 o 
   6   7   9       69.61       -3.57     53.58 o 
   7   7   9      616.32      739.56    112.67 o 
   8   7   9       23.74       52.39     71.94 o 
   9   7   9        3.19      -23.60     73.34 o 
  10   7   9       32.08       42.38     85.75 o 
  11   7   9       26.15      -17.36     95.06 o 
  12   7   9        2.84      -40.36     76.92 o 
 -12   8   9       11.57      173.79    103.46 o 
 -11   8   9        2.54      -49.78     80.33 o 
 -10   8   9      149.58      133.85     76.04 o 
  -9   8   9       42.67       15.26     70.71 o 
  -8   8   9       11.63      -60.79     60.21 o 
  -7   8   9      299.76      381.42     80.07 o 
  -6   8   9     1417.25     1295.17    101.64 o 
  -5   8   9        8.45      -47.13     55.72 o 
  -4   8   9      261.04      379.45     67.51 o 
  -3   8   9      409.48      414.17     56.59 o 
  -2   8   9      391.30      521.01    107.85 o 
  -1   8   9       27.49       83.93     59.99 o 
   0   8   9     3615.22     3899.68    227.79 o 
   1   8   9      510.09      578.30     61.97 o 
   2   8   9      365.75      508.86     70.14 o 
   3   8   9       52.71       21.05     54.74 o 
   4   8   9       48.49       64.83     56.96 o 
   5   8   9      151.35      102.56     60.67 o 
   6   8   9        3.13      -10.70    107.26 o 
   7   8   9       84.87       12.35     63.69 o 
   8   8   9       18.82     -101.89     67.92 o 
   9   8   9        5.71      -47.62     78.52 o 
  10   8   9        5.02     -111.52     78.94 o 
  11   8   9        5.41       57.07     93.50 o 
 -11   9   9        0.27      -40.90     95.20 o 
 -10   9   9        3.79       22.62     83.12 o 
  -9   9   9      230.80      147.90     81.10 o 
  -8   9   9       98.76      120.82     91.75 o 
  -7   9   9     1066.63     1126.91    112.06 o 
  -6   9   9      484.66      585.14     86.27 o 
  -5   9   9      493.34      672.38    114.22 o 
  -4   9   9       71.07       95.73     64.80 o 
  -3   9   9      449.96      524.66     96.26 o 
  -2   9   9      625.81      582.70     77.23 o 
  -1   9   9      502.95      691.99     95.22 o 
   0   9   9     2575.68     2539.55    163.76 o 
   1   9   9      421.80      464.62     84.36 o 
   2   9   9      321.41      256.87     65.70 o 
   3   9   9       27.88       81.73     59.74 o 
   4   9   9       64.35       59.28     79.92 o 
   5   9   9       15.54       -7.64     63.48 o 
   6   9   9        0.37      -12.10     63.83 o 
   7   9   9       24.89       27.90     71.89 o 
   8   9   9       11.75       -3.33     69.76 o 
   9   9   9       27.31      -89.20     77.12 o 
  10   9   9       15.95      -87.44     83.92 o 
 -10  10   9        7.13     -143.17     97.27 o 
  -9  10   9        1.28      -69.69     81.77 o 
  -8  10   9      170.75      264.70     81.99 o 
  -7  10   9        3.72        7.52     72.52 o 
  -6  10   9        1.42        8.11     67.23 o 
  -5  10   9        8.90      -64.98     73.85 o 
  -4  10   9      207.28      469.16    113.31 o 
  -3  10   9       54.03       74.40    108.02 o 
  -2  10   9      105.74      159.38    111.39 o 
  -1  10   9       47.68      121.86     73.77 o 
   0  10   9      753.91      874.18    112.39 o 
   1  10   9       81.15       46.93     70.52 o 
   2  10   9        9.10      -30.42     70.27 o 
   3  10   9        0.66       71.55     78.27 o 
   4  10   9        0.26       61.66     71.07 o 
   5  10   9       55.94      133.41     72.19 o 
   6  10   9       30.46      148.21     74.41 o 
   7  10   9      109.75      -14.36     74.38 o 
   8  10   9       10.68      -92.32     73.97 o 
   9  10   9        1.65      -12.69    139.55 o 
  -8  11   9       96.99       73.85    150.69 o 
  -7  11   9       17.64       17.14     95.41 o 
  -6  11   9      272.15      376.19    102.90 o 
  -5  11   9       12.23      -13.23     83.37 o 
  -4  11   9       42.78        1.63    104.75 o 
  -3  11   9       31.29       80.13    104.78 o 
  -2  11   9      278.35      397.17    257.66 o 
  -1  11   9        4.72     -120.98    245.54 o 
   0  11   9        0.13        4.25     78.45 o 
   1  11   9       60.40       -3.83     81.19 o 
   2  11   9       63.71      202.64    170.30 o 
   3  11   9       13.78       12.51    179.36 o 
   4  11   9       29.48      -15.07     78.89 o 
   5  11   9        4.06       42.92     78.48 o 
   6  11   9        5.07     -111.37     74.24 o 
   7  11   9        1.53      -40.79     97.10 o 
   8  11   9       30.67       79.42    108.44 o 
  -6  12   9        1.61      174.49    118.74 o 
  -5  12   9        0.19       35.88     93.00 o 
  -4  12   9        5.39       22.28     89.54 o 
  -3  12   9       32.47        7.57    119.62 o 
  -2  12   9       10.16     -533.97    355.98 o 
  -1  12   9      136.48       86.62    467.90 o 
   1  12   9        1.26      -75.03    130.89 o 
   2  12   9        0.27      -54.42     84.10 o 
   3  12   9      124.82       34.68     90.80 o 
   4  12   9       11.85      -45.10     89.78 o 
   5  12   9        5.77      -97.46     90.57 o 
   6  12   9       81.73      156.38    130.90 o 
  -3  13   9        9.05     -572.44    703.53 o 
  -2  13   9       34.32     -609.53   1334.14 o 
   1  13   9       16.69      201.28    149.22 o 
   2  13   9      276.91      146.06    164.61 o 
 -14   0  10      240.61       71.24    138.68 o 
 -12   0  10       92.40      101.17    125.62 o 
 -10   0  10      617.26      711.02    111.02 o 
  -8   0  10      181.82      154.00     54.65 o 
  -6   0  10      219.86      210.55     47.44 o 
  -4   0  10    14794.89    14983.39    964.10 o 
  -2   0  10    15150.30    14316.52    914.60 o 
   0   0  10        4.15       38.70     31.11 o 
   2   0  10     3830.22     3416.17    236.40 o 
   4   0  10      904.66      872.52     64.28 o 
   6   0  10     1784.12     1822.24    115.62 o 
   8   0  10      164.60      148.38     44.80 o 
  10   0  10      317.90      558.74    156.60 o 
  12   0  10      683.77     1000.50    224.04 o 
  14   0  10        0.74     -239.85    169.03 o 
 -15   1  10       11.89      -58.54    123.82 o 
 -14   1  10        7.23      111.57    112.77 o 
 -13   1  10      317.68      198.53    110.14 o 
 -12   1  10       66.31       58.47     90.00 o 
 -11   1  10      532.83      538.51     91.02 o 
 -10   1  10      253.44      186.71     60.91 o 
  -9   1  10      188.55      212.03     47.00 o 
  -8   1  10        4.94       25.91     40.51 o 
  -7   1  10      504.58      585.86     61.91 o 
  -6   1  10       21.94        1.03     26.13 o 
  -5   1  10    15708.66    15181.57    655.45 o 
  -4   1  10      284.42      361.83     35.95 o 
  -3   1  10      493.49      498.21     44.04 o 
  -2   1  10     1960.21     1894.74     98.40 o 
  -1   1  10     6900.52     7113.33    326.50 o 
   0   1  10       79.64       59.53     23.38 o 
   1   1  10     1827.01     1780.43     81.73 o 
   2   1  10      105.55       88.24     20.81 o 
   3   1  10      459.78      441.32     32.81 o 
   4   1  10     2630.17     2511.75    103.06 o 
   5   1  10     9372.13     9311.93    353.44 o 
   6   1  10       52.17       87.00     25.74 o 
   7   1  10      108.31      136.77     33.48 o 
   8   1  10       18.89       50.15     45.15 o 
   9   1  10       33.77       46.54     42.66 o 
  10   1  10      317.55      383.44     71.39 o 
  11   1  10       48.92      -15.77     89.83 o 
  12   1  10      133.88      184.42    110.14 o 
  13   1  10      214.93      181.95    117.96 o 
  14   1  10       11.28       58.38    130.40 o 
 -15   2  10        3.04      -28.70    110.80 o 
 -14   2  10      103.89      -60.49    201.18 o 
 -13   2  10      105.20      238.18     90.47 o 
 -12   2  10       36.11      -23.97    115.29 o 
 -11   2  10       71.50      -36.84     70.35 o 
 -10   2  10     3664.42     3950.68    212.93 o 
  -9   2  10     1934.77     2145.75    117.21 o 
  -8   2  10       65.74       72.82     42.42 o 
  -7   2  10      280.25      305.42     46.03 o 
  -6   2  10       88.62      104.98     35.68 o 
  -5   2  10     8008.33     8402.29    352.82 o 
  -4   2  10    16880.84    16974.36    770.99 o 
  -3   2  10     3696.08     3458.65    170.94 o 
  -2   2  10      108.31      138.24     31.42 o 
  -1   2  10     3459.45     3735.63    179.52 o 
   0   2  10      615.02      583.31     37.88 o 
   1   2  10      410.27      413.91     31.33 o 
   2   2  10     4730.06     4538.91    191.31 o 
   3   2  10      397.83      445.74     32.18 o 
   4   2  10      436.98      506.90     43.73 o 
   5   2  10       22.96       23.48     30.98 o 
   6   2  10       80.58      135.73     35.93 o 
   7   2  10      215.47      189.04     39.42 o 
   8   2  10       10.08       29.22     40.11 o 
   9   2  10        3.91       -6.41     42.36 o 
  10   2  10        0.30       72.58     48.26 o 
  11   2  10       24.42       40.70     53.89 o 
  12   2  10      206.32      316.26    121.72 o 
  13   2  10      146.06      182.86    124.37 o 
  14   2  10       19.22     -151.01    124.82 o 
 -15   3  10       37.24      209.26    123.13 o 
 -14   3  10        0.82     -107.91    103.12 o 
 -13   3  10      600.12      614.76    110.16 o 
 -12   3  10      347.96      272.27    150.91 o 
 -11   3  10     1977.54     1927.30    132.35 o 
 -10   3  10      170.98      202.62     61.57 o 
  -9   3  10     2349.08     2328.82    241.21 o 
  -8   3  10     1027.56      980.80     73.52 o 
  -7   3  10      169.42      146.24     48.18 o 
  -6   3  10      971.97      986.58     64.89 o 
  -5   3  10     6043.38     6270.18    304.19 o 
  -4   3  10       49.01       46.79     41.13 o 
  -3   3  10      665.85      566.96     50.49 o 
  -2   3  10       41.85       27.28     30.02 o 
  -1   3  10     3334.75     3362.16    146.91 o 
   0   3  10      608.56      616.05     40.13 o 
   1   3  10      649.01      651.27     42.15 o 
   2   3  10      210.45      251.47     33.66 o 
   3   3  10     9062.86     8892.14    413.00 o 
   4   3  10      384.07      324.44     40.34 o 
   5   3  10       23.84       10.15     33.06 o 
   6   3  10      289.68      296.20     43.12 o 
   7   3  10      106.07       30.04     76.03 o 
   8   3  10       17.88      139.05     61.41 o 
   9   3  10       24.58       17.02     51.63 o 
  10   3  10        0.58        4.18     72.87 o 
  11   3  10      119.72      111.49     65.04 o 
  12   3  10       12.68       -7.31     65.79 o 
  13   3  10       73.65     -247.65    166.29 o 
  14   3  10        0.09      210.34    221.30 o 
 -14   4  10       79.32       61.43     96.55 o 
 -13   4  10        4.86      -20.42     94.17 o 
 -12   4  10      489.24      383.93     81.96 o 
 -11   4  10      838.32     1033.49    101.14 o 
 -10   4  10       13.59      -70.17     62.27 o 
  -9   4  10      645.99      619.01     73.99 o 
  -8   4  10       54.44       -5.57     48.33 o 
  -7   4  10       91.49       66.18     39.54 o 
  -6   4  10      631.40      721.11     60.97 o 
  -5   4  10      192.62      201.85     42.56 o 
  -4   4  10     5165.15     5403.37    258.74 o 
  -3   4  10    10080.51    11103.15    509.36 o 
  -2   4  10     4475.32     4940.76    210.42 o 
  -1   4  10      405.16      433.07     36.28 o 
   0   4  10      139.99      112.67     24.44 o 
   1   4  10       58.35      100.16     31.62 o 
   2   4  10     1876.53     1883.34    103.70 o 
   3   4  10     2738.50     2812.29    144.85 o 
   4   4  10       19.26       73.42     35.99 o 
   5   4  10      824.83      841.59     64.78 o 
   6   4  10      943.03      935.34     85.48 o 
   7   4  10       30.11       35.51     48.69 o 
   8   4  10        2.61       26.51     85.80 o 
   9   4  10      134.43      127.23     62.18 o 
  10   4  10      124.40      265.62     69.83 o 
  11   4  10        0.24       71.57     69.70 o 
  12   4  10        3.02     -103.35     68.90 o 
  13   4  10        9.92      -90.54     72.71 o 
  14   4  10        7.70       70.40    236.27 o 
 -14   5  10        0.23      -39.35    105.52 o 
 -13   5  10       12.56     -108.84     78.05 o 
 -12   5  10      287.98      290.31     85.27 o 
 -11   5  10      631.79      542.47     86.43 o 
 -10   5  10      364.28      343.57     71.80 o 
  -9   5  10       16.88       18.51     57.07 o 
  -8   5  10      356.65      241.61     59.20 o 
  -7   5  10      423.75      444.98     74.66 o 
  -6   5  10     1505.57     1284.13     78.36 o 
  -5   5  10       19.59      130.10     41.63 o 
  -4   5  10      550.89      634.05     55.89 o 
  -3   5  10      628.75      657.04     59.68 o 
  -2   5  10      804.89      814.13     71.40 o 
  -1   5  10      476.27      424.43     52.16 o 
   0   5  10       55.41       54.79     26.05 o 
   1   5  10       22.52        1.74     32.50 o 
   2   5  10     1404.10     1315.55     83.34 o 
   3   5  10      120.90      122.24     50.50 o 
   4   5  10     1631.96     1580.12    121.59 o 
   5   5  10      694.37      635.13     72.83 o 
   6   5  10        6.44       42.92     50.16 o 
   7   5  10        1.88       -5.75     50.77 o 
   8   5  10       36.85       99.90     61.00 o 
   9   5  10       12.39       30.69     59.90 o 
  10   5  10        1.95        1.31     66.62 o 
  11   5  10       11.32      -25.47     70.78 o 
  12   5  10       52.09       -9.38     75.75 o 
  13   5  10       52.52     -117.82     80.63 o 
 -13   6  10       98.95       70.66    106.38 o 
 -12   6  10       26.88       13.76     79.24 o 
 -11   6  10      109.17       32.08     98.78 o 
 -10   6  10        9.90       66.86     67.84 o 
  -9   6  10      231.50      156.42     64.61 o 
  -8   6  10       41.02       22.17     63.47 o 
  -7   6  10       64.53       47.59     47.22 o 
  -6   6  10      134.58      173.53     51.18 o 
  -5   6  10      345.94      297.43     61.09 o 
  -4   6  10        2.32      -23.74     46.58 o 
  -3   6  10     2755.56     2687.89    140.15 o 
  -2   6  10      223.96      305.46     43.47 o 
  -1   6  10       32.38       17.36     35.39 o 
   0   6  10        1.38       -7.78     34.66 o 
   1   6  10      129.50      147.93     45.60 o 
   2   6  10      567.06      633.28     59.19 o 
   3   6  10      880.68     1028.09     83.99 o 
   4   6  10      357.37      477.66     65.01 o 
   5   6  10     3487.94     3253.15    241.43 o 
   6   6  10       25.82      -32.80     50.53 o 
   7   6  10       55.75       55.13     57.71 o 
   8   6  10       69.83      127.67     63.55 o 
   9   6  10        7.57       26.17     68.74 o 
  10   6  10      100.26       68.35     77.41 o 
  11   6  10        0.69       24.91    109.05 o 
  12   6  10       16.27       13.12     95.24 o 
  13   6  10        2.14      -29.73     85.15 o 
 -13   7  10       59.99       98.11     98.93 o 
 -12   7  10      448.25      569.52    130.51 o 
 -11   7  10       33.01       11.60     75.82 o 
 -10   7  10       31.55       24.07     70.21 o 
  -9   7  10      128.38      160.60     86.52 o 
  -8   7  10      281.07      341.70     92.94 o 
  -7   7  10        8.69      -45.18     51.09 o 
  -6   7  10     1313.79     1262.16     96.86 o 
  -5   7  10      143.92      263.61     62.97 o 
  -4   7  10       69.27        6.30     59.27 o 
  -3   7  10       89.84       70.49     53.75 o 
  -2   7  10     1807.51     1766.83    104.81 o 
  -1   7  10        9.09      -10.91     44.56 o 
   0   7  10       11.93      112.44     50.35 o 
   1   7  10       31.04      106.31     40.65 o 
   2   7  10      500.13      818.69    103.55 o 
   3   7  10      727.89      683.99     77.31 o 
   4   7  10     1639.01     1656.12    124.66 o 
   5   7  10     1449.73     1374.19    114.67 o 
   6   7  10       23.55       67.46     56.98 o 
   7   7  10       27.14       27.63     63.49 o 
   8   7  10        2.23       -2.32     70.84 o 
   9   7  10       30.33      -19.54     72.18 o 
  10   7  10        0.89       14.36     76.76 o 
  11   7  10        2.80       59.07     83.46 o 
  12   7  10        3.18       35.11     82.50 o 
 -12   8  10      226.55      147.68     93.56 o 
 -11   8  10      280.11       46.29     81.63 o 
 -10   8  10       17.08       -5.57    109.40 o 
  -9   8  10      683.27      647.04     90.09 o 
  -8   8  10       14.83       18.28     66.72 o 
  -7   8  10      191.51       80.43     61.39 o 
  -6   8  10       14.26       10.76     55.92 o 
  -5   8  10     1274.51     1220.93    110.23 o 
  -4   8  10       45.42      -19.40     56.30 o 
  -3   8  10      810.04      754.56     70.87 o 
  -2   8  10      755.23      779.07    131.07 o 
  -1   8  10     1786.57     2043.66    139.62 o 
   0   8  10       28.36      111.21     50.82 o 
   1   8  10      152.14      199.95     55.36 o 
   2   8  10      383.46      518.24     70.83 o 
   3   8  10      131.48      140.86     60.11 o 
   4   8  10       43.10       43.41     58.68 o 
   5   8  10      239.38      240.11     92.07 o 
   6   8  10        0.76       25.81     63.62 o 
   7   8  10        0.44       40.07     70.99 o 
   8   8  10        5.56      -12.02     67.19 o 
   9   8  10        0.94      -88.89     73.97 o 
  10   8  10       78.13      114.56     97.79 o 
  11   8  10       12.93       14.42    110.96 o 
 -11   9  10       14.70      -12.14     86.24 o 
 -10   9  10      111.30       77.46     97.04 o 
  -9   9  10      129.67       49.08    117.76 o 
  -8   9  10      159.98      129.90     75.21 o 
  -7   9  10        1.10      -21.03     63.86 o 
  -6   9  10      356.25      246.62     71.82 o 
  -5   9  10      146.17      161.27     70.00 o 
  -4   9  10       35.47       69.31    149.64 o 
  -3   9  10      130.53        0.77    121.61 o 
  -2   9  10      512.10      716.86     85.56 o 
  -1   9  10       27.75       78.42     57.67 o 
   0   9  10       13.91       44.45     54.25 o 
   1   9  10        8.08       79.66     74.40 o 
   2   9  10      232.21      234.57    118.98 o 
   3   9  10      480.14      429.31     73.50 o 
   4   9  10      139.29      131.63     66.03 o 
   5   9  10       99.73      193.38     69.69 o 
   6   9  10      104.98      -15.06     69.13 o 
   7   9  10        0.29       20.35     72.88 o 
   8   9  10        3.18      -78.00     69.41 o 
   9   9  10        9.27      -13.16     83.23 o 
  10   9  10       28.36      -79.05     81.11 o 
 -10  10  10       47.17       30.19    107.15 o 
  -9  10  10        2.40       78.93     85.79 o 
  -8  10  10        5.60      100.41     83.38 o 
  -7  10  10      115.96      221.06     82.98 o 
  -6  10  10       80.39      110.20    108.29 o 
  -5  10  10      110.31      166.73     84.28 o 
  -4  10  10        6.02      -46.91    120.14 o 
  -3  10  10      672.05      703.66    136.26 o 
  -2  10  10       68.89      113.00     91.25 o 
  -1  10  10       98.66       82.26     67.27 o 
   0  10  10       75.08       14.47     69.19 o 
   1  10  10       28.85      -62.58     71.45 o 
   2  10  10       12.55        4.84     74.84 o 
   3  10  10      130.31      187.79     86.41 o 
   4  10  10      104.62       84.91     75.11 o 
   5  10  10       31.79      -19.51     71.06 o 
   6  10  10        7.18       -1.91     74.36 o 
   7  10  10       16.90      -33.38     70.83 o 
   8  10  10       13.22      -17.99     80.44 o 
   9  10  10        4.16     -128.41     85.60 o 
  -8  11  10       32.98      -86.15    154.49 o 
  -7  11  10       10.79       34.29     96.70 o 
  -6  11  10       27.30      206.40     98.15 o 
  -5  11  10      349.85      341.93    123.76 o 
  -4  11  10       25.91        6.68    108.72 o 
  -3  11  10       16.75       77.74    110.76 o 
  -2  11  10       38.23       35.98    137.74 o 
  -1  11  10      171.28      440.92    268.30 o 
   0  11  10       12.96       24.94     80.10 o 
   1  11  10       52.50      180.44     88.88 o 
   2  11  10       14.44        1.82    123.30 o 
   3  11  10       41.85       31.47     84.29 o 
   4  11  10       28.06      -88.67     82.31 o 
   5  11  10       11.97      -37.36     82.79 o 
   6  11  10       39.30        2.31     79.00 o 
   7  11  10       14.36      -45.36     81.13 o 
  -6  12  10        0.61      136.39    111.28 o 
  -5  12  10       16.67       16.33     99.21 o 
  -4  12  10        6.27      -57.83    116.99 o 
  -3  12  10        3.17       23.87    204.86 o 
  -2  12  10        1.41     -457.47    304.98 o 
  -1  12  10        1.36     -155.76    420.90 o 
   1  12  10        7.35       75.66    133.63 o 
   2  12  10       35.68        2.79    109.70 o 
   3  12  10       19.37       17.59     97.16 o 
   4  12  10        1.30       55.36     94.62 o 
   5  12  10       25.12       75.44     95.55 o 
  -2  13  10        0.54     -837.58    688.15 o 
  -1  13  10       21.98     -277.16   1455.97 o 
   1  13  10        6.60      -24.87    152.17 o 
 -15   0  11       36.34      -95.90    156.81 o 
 -13   0  11      287.97      321.63    160.18 o 
 -11   0  11        2.44       -4.40     87.75 o 
  -9   0  11      913.80      762.06    109.84 o 
  -7   0  11     4330.43     4384.21    254.16 o 
  -5   0  11     8050.30     7139.55    391.61 o 
  -3   0  11       11.51      -10.91     38.44 o 
  -1   0  11     7472.48     6731.61    438.15 o 
   1   0  11    26486.93    27574.45   1748.50 o 
   3   0  11      410.60      418.01     43.84 o 
   5   0  11       46.64       29.14     42.26 o 
   7   0  11      110.49      175.77     42.40 o 
   9   0  11      362.83      388.57     77.36 o 
  11   0  11       62.79      154.07    134.05 o 
  13   0  11        4.91      -64.07    152.80 o 
 -15   1  11       62.95      -69.69    115.82 o 
 -14   1  11      138.73        6.71    105.87 o 
 -13   1  11      107.12       75.53    107.28 o 
 -12   1  11      177.13      291.41     86.35 o 
 -11   1  11        2.06       53.67    104.85 o 
 -10   1  11      217.16      287.84     64.81 o 
  -9   1  11      702.30      703.86     76.32 o 
  -8   1  11     2943.09     3417.41    162.48 o 
  -7   1  11       73.07      108.64     40.36 o 
  -6   1  11     1065.99     1216.50     74.55 o 
  -5   1  11      192.88      208.94     28.48 o 
  -4   1  11     1349.48     1392.70     73.71 o 
  -3   1  11      136.98      176.74     33.50 o 
  -2   1  11      860.78      719.10     51.71 o 
  -1   1  11     2013.81     2040.71    104.51 o 
   0   1  11      371.81      424.15     37.31 o 
   1   1  11      190.40      260.56     39.04 o 
   2   1  11     4370.47     4376.22    185.14 o 
   3   1  11      739.99      830.54     47.75 o 
   4   1  11       20.67      -12.89     22.38 o 
   5   1  11       64.15       49.08     24.15 o 
   6   1  11      146.74      148.27     32.13 o 
   7   1  11       88.33       70.07     31.60 o 
   8   1  11        3.10      -24.92     33.36 o 
   9   1  11       23.60       85.27     49.77 o 
  10   1  11      192.64      257.59     67.30 o 
  11   1  11       75.90       75.14     98.78 o 
  12   1  11       59.35       82.98    108.86 o 
  13   1  11       87.00      123.16    138.37 o 
  14   1  11       11.69      -43.59    130.52 o 
 -15   2  11        4.82      -35.59    194.43 o 
 -14   2  11       95.16       40.96    111.98 o 
 -13   2  11      161.03       21.92     88.51 o 
 -12   2  11      243.62      324.27     94.51 o 
 -11   2  11      108.90       45.59     90.28 o 
 -10   2  11      110.82      189.37     75.63 o 
  -9   2  11      370.90      431.00     58.55 o 
  -8   2  11     3370.05     3284.12    165.28 o 
  -7   2  11     1788.47     1774.18     99.11 o 
  -6   2  11     1171.39     1220.03    127.10 o 
  -5   2  11     2456.48     2620.84    141.41 o 
  -4   2  11      507.91      630.35     55.77 o 
  -3   2  11       37.45       23.83     32.02 o 
  -2   2  11      407.93      566.97     48.83 o 
  -1   2  11     5133.24     5135.72    241.88 o 
   0   2  11      839.67      919.45     51.93 o 
   1   2  11     8097.20     7834.43    362.58 o 
   2   2  11      423.44      435.20     32.99 o 
   3   2  11       33.20       38.08     20.77 o 
   4   2  11      196.40      215.62     27.37 o 
   5   2  11      176.38      238.47     37.77 o 
   6   2  11      110.19      138.29     36.78 o 
   7   2  11      568.96      481.66     77.06 o 
   8   2  11       59.03       70.69     90.54 o 
   9   2  11       17.46        8.78     45.26 o 
  10   2  11       54.92      114.53     51.26 o 
  11   2  11       91.74       34.19     65.67 o 
  12   2  11       59.43      252.83    109.48 o 
  13   2  11       31.84     -140.49    111.92 o 
  14   2  11       11.97     -276.95    184.63 o 
 -14   3  11        6.13     -154.24    102.83 o 
 -13   3  11        5.27     -123.97     82.64 o 
 -12   3  11      157.43      195.49     90.74 o 
 -11   3  11        9.66       79.05     78.09 o 
 -10   3  11       76.03       76.06     76.73 o 
  -9   3  11       27.04      -21.78     51.22 o 
  -8   3  11     2632.59     2509.48    206.77 o 
  -7   3  11      453.60      477.89     52.51 o 
  -6   3  11      858.83      896.52     62.17 o 
  -5   3  11     1712.36     1567.82    121.41 o 
  -4   3  11      660.16      557.96     55.47 o 
  -3   3  11      104.66      104.45     36.29 o 
  -2   3  11      540.58      508.63     48.63 o 
  -1   3  11     4183.27     4320.24    186.29 o 
   0   3  11     1486.84     1445.10     82.52 o 
   1   3  11      385.85      403.07     33.29 o 
   2   3  11      461.17      421.28     32.91 o 
   3   3  11     1160.89     1314.26     78.25 o 
   4   3  11      435.62      392.68     42.75 o 
   5   3  11      282.85      265.75     56.93 o 
   6   3  11      399.10      407.34     68.61 o 
   7   3  11        8.89       -6.68     78.87 o 
   8   3  11       71.54        5.16     55.51 o 
   9   3  11      320.27      392.70     68.07 o 
  10   3  11      329.20      269.36     69.56 o 
  11   3  11       64.91       28.10     89.95 o 
  12   3  11       25.59       71.04     91.42 o 
  13   3  11       19.58     -225.73    150.49 o 
  14   3  11       16.51     -201.91    195.59 o 
 -14   4  11      177.94       -0.31    103.06 o 
 -13   4  11      181.76       82.19     98.78 o 
 -12   4  11        8.89      161.91     91.11 o 
 -11   4  11      230.84      173.67     74.28 o 
 -10   4  11      148.57       59.45     75.72 o 
  -9   4  11      129.28      -14.02     55.72 o 
  -8   4  11      974.44      904.54    107.37 o 
  -7   4  11      865.47      826.58     63.51 o 
  -6   4  11     6176.30     5822.27    251.25 o 
  -5   4  11      191.94      215.99     43.82 o 
  -4   4  11       97.52      118.45     39.92 o 
  -3   4  11        1.80       17.47     35.73 o 
  -2   4  11      342.53      418.46     46.37 o 
  -1   4  11     2585.14     2763.29    126.06 o 
   0   4  11     2153.61     2147.44    139.12 o 
   1   4  11       48.51       28.62     30.85 o 
   2   4  11      392.24      366.36     42.67 o 
   3   4  11        9.06        3.63     32.30 o 
   4   4  11        9.57       25.17     40.34 o 
   5   4  11      466.96      443.86     51.17 o 
   6   4  11      321.87      313.49     57.17 o 
   7   4  11      476.72      599.68    101.11 o 
   8   4  11      134.41      197.74     71.43 o 
   9   4  11      145.05      129.41     62.43 o 
  10   4  11       39.27       22.46     62.41 o 
  11   4  11       22.00     -129.00     87.39 o 
  12   4  11        0.24      -36.67     73.48 o 
  13   4  11        8.82     -113.06    173.35 o 
 -14   5  11        8.46      -17.38    103.34 o 
 -13   5  11       61.33      117.78    101.93 o 
 -12   5  11        0.09      -29.19     78.21 o 
 -11   5  11       90.83      119.40     74.59 o 
 -10   5  11       45.17       -3.21     63.04 o 
  -9   5  11      458.42      448.13    122.87 o 
  -8   5  11     2306.73     2358.52    145.58 o 
  -7   5  11     1328.79     1313.72     97.91 o 
  -6   5  11      630.44      757.48     61.40 o 
  -5   5  11     1114.47     1156.93     82.69 o 
  -4   5  11      150.65      259.87     44.07 o 
  -3   5  11        3.91        4.49     34.36 o 
  -2   5  11     1081.67     1211.22     91.17 o 
  -1   5  11     1052.57      988.86     68.42 o 
   0   5  11      331.57      263.59     46.23 o 
   1   5  11     3106.54     3020.90    155.36 o 
   2   5  11     3461.67     2976.73    155.42 o 
   3   5  11      889.80      921.64     99.39 o 
   4   5  11      265.82      208.91     44.21 o 
   5   5  11       94.13      148.18     49.73 o 
   6   5  11       23.74       -6.24     50.95 o 
   7   5  11       39.14      -20.13     50.62 o 
   8   5  11        1.88      -14.85     54.89 o 
   9   5  11       53.68      103.30     77.14 o 
  10   5  11       58.48       76.71     72.75 o 
  11   5  11        0.89      -48.86     69.41 o 
  12   5  11       19.20       71.38    123.27 o 
  13   5  11        7.17        0.21     85.29 o 
 -13   6  11      184.31      185.64     88.62 o 
 -12   6  11       69.47       20.62     77.89 o 
 -11   6  11       49.74       92.69     89.97 o 
 -10   6  11       53.03      -18.60     68.13 o 
  -9   6  11      209.44      200.78     68.18 o 
  -8   6  11      498.15      414.77     77.54 o 
  -7   6  11       77.98       26.20     61.27 o 
  -6   6  11     1274.90     1315.83    100.44 o 
  -5   6  11      193.77       91.86     61.15 o 
  -4   6  11      140.42      121.61     43.37 o 
  -3   6  11        0.27       42.45     40.19 o 
  -2   6  11      212.06      178.53     53.60 o 
  -1   6  11        8.12      -61.88     41.25 o 
   0   6  11     2028.49     1924.51    133.30 o 
   1   6  11     2122.27     1841.94    111.25 o 
   2   6  11     2029.72     1986.33    129.14 o 
   3   6  11       10.67      -10.18     40.24 o 
   4   6  11      711.23      761.31     79.57 o 
   5   6  11       55.53       74.92     52.95 o 
   6   6  11       43.69       26.52     55.09 o 
   7   6  11        3.47      -18.13     54.91 o 
   8   6  11       31.90       -0.10     59.61 o 
   9   6  11       13.97       -3.79     66.48 o 
  10   6  11        0.19      -90.95     69.77 o 
  11   6  11        6.42      -46.53     73.03 o 
  12   6  11        0.15      -44.29     82.59 o 
 -12   7  11       69.20      104.15     81.71 o 
 -11   7  11       17.38      -19.59     75.41 o 
 -10   7  11       95.27        0.25     70.60 o 
  -9   7  11      551.33      598.69     83.90 o 
  -8   7  11       13.57      -20.74     61.38 o 
  -7   7  11       27.05       66.05     55.95 o 
  -6   7  11      102.25      134.86     57.86 o 
  -5   7  11     1014.68      813.75     88.03 o 
  -4   7  11        8.13      -68.27     45.51 o 
  -3   7  11       82.13      122.56     45.43 o 
  -2   7  11       14.65       66.62     79.38 o 
  -1   7  11       12.15       51.84     45.96 o 
   0   7  11      117.00      116.91     50.82 o 
   1   7  11      151.52      200.52     46.07 o 
   2   7  11     1139.01     1149.59    101.91 o 
   3   7  11      231.58      253.59     58.89 o 
   4   7  11       30.27       74.18     53.21 o 
   5   7  11        1.42       80.96     59.49 o 
   6   7  11        9.67       30.31     60.20 o 
   7   7  11        2.30        7.63     73.17 o 
   8   7  11      248.19      235.69    113.38 o 
   9   7  11      457.13      422.08     93.77 o 
  10   7  11       13.46      -24.60     76.11 o 
  11   7  11        6.31     -113.86     75.90 o 
  12   7  11        0.80       -7.20     80.68 o 
 -12   8  11       11.46        4.14     89.92 o 
 -11   8  11        6.80      -60.35     77.87 o 
 -10   8  11       57.16      -65.94     74.53 o 
  -9   8  11       52.41      121.58     75.18 o 
  -8   8  11      541.15      412.07     78.75 o 
  -7   8  11        7.42       -4.93     60.29 o 
  -6   8  11      186.50      241.34     96.89 o 
  -5   8  11       38.89       51.39     65.88 o 
  -4   8  11      360.64      425.28     73.35 o 
  -3   8  11       40.48       81.07     54.73 o 
  -2   8  11      262.69      295.91     62.13 o 
  -1   8  11        2.08       76.39     80.30 o 
   0   8  11      218.87      294.83     96.37 o 
   1   8  11     2535.19     2731.71    172.10 o 
   2   8  11     2523.63     2329.44    190.32 o 
   3   8  11      174.65      200.59     76.14 o 
   4   8  11       18.33      -15.20     53.59 o 
   5   8  11       22.57      -50.34     58.14 o 
   6   8  11       76.71      109.68     68.96 o 
   7   8  11       98.30       37.55     72.18 o 
   8   8  11       15.33       -9.16    146.12 o 
   9   8  11       73.50       17.79     79.17 o 
  10   8  11        0.53     -108.76     86.54 o 
  11   8  11        0.09     -131.42     87.61 o 
 -11   9  11        2.57      -24.04     91.38 o 
 -10   9  11       30.91       58.34     84.12 o 
  -9   9  11      145.38       59.65     76.76 o 
  -8   9  11       25.17      -31.69     77.20 o 
  -7   9  11       18.44       51.38     67.68 o 
  -6   9  11      843.98      825.11    117.06 o 
  -5   9  11       93.95      162.43    125.72 o 
  -4   9  11       57.53       69.90     85.24 o 
  -3   9  11        3.29       70.64    113.60 o 
  -2   9  11      139.54      165.26     61.35 o 
  -1   9  11       98.85      190.50     74.56 o 
   0   9  11      154.96      238.01     86.90 o 
   1   9  11        7.01      -28.67     63.24 o 
   2   9  11      101.02      141.99     73.07 o 
   3   9  11      123.46      139.69     75.99 o 
   4   9  11        2.64      -18.63     64.13 o 
   5   9  11        1.95      149.71    117.16 o 
   6   9  11        0.49       21.14     66.68 o 
   7   9  11        1.83      -33.24     73.23 o 
   8   9  11        0.34      -73.38     69.89 o 
   9   9  11       16.55       19.94     83.52 o 
  10   9  11       57.73       53.84     91.59 o 
  -9  10  11       32.31       27.88     91.20 o 
  -8  10  11       42.09      -14.08     81.37 o 
  -7  10  11       16.62       97.87     90.38 o 
  -6  10  11      142.52      126.32     85.01 o 
  -5  10  11       24.76       79.84    106.68 o 
  -4  10  11      107.07      291.38    111.86 o 
  -3  10  11      133.43      349.63    108.36 o 
  -2  10  11        2.11      173.46     95.66 o 
  -1  10  11      112.48      223.23     71.81 o 
   0  10  11      165.60      182.94    106.23 o 
   1  10  11      117.46      237.44     84.48 o 
   2  10  11       65.86      148.75    156.39 o 
   3  10  11       55.67       59.71     89.26 o 
   4  10  11        0.73      -23.80     70.08 o 
   5  10  11        2.16       19.44     72.32 o 
   6  10  11      103.82       26.59     77.26 o 
   7  10  11        5.01     -112.15     90.91 o 
   8  10  11       27.57      -31.49     77.04 o 
   9  10  11        0.14      -90.87     88.37 o 
  -8  11  11       88.33       45.00    114.64 o 
  -7  11  11      231.21      262.72    108.26 o 
  -6  11  11       47.09      -57.25     89.48 o 
  -5  11  11       23.74     -119.35     80.64 o 
  -4  11  11      122.69       84.15    198.22 o 
  -3  11  11        2.70       48.69    110.18 o 
  -2  11  11        9.42      108.34    108.16 o 
  -1  11  11       24.03     -228.89    206.76 o 
   0  11  11        7.62     -106.65    106.65 o 
   1  11  11       23.40      -49.80     81.47 o 
   2  11  11      159.29       97.00     85.58 o 
   3  11  11      101.32       84.21     84.13 o 
   4  11  11        6.49      -97.43     79.88 o 
   5  11  11        1.63      -78.40     84.79 o 
   6  11  11       17.15       65.87     89.27 o 
   7  11  11        0.36      -81.08     82.28 o 
  -5  12  11       29.34      108.70    103.72 o 
  -4  12  11        4.54      107.01    161.24 o 
  -3  12  11       84.29      259.33    127.82 o 
  -2  12  11       10.79      294.23    327.32 o 
  -1  12  11        3.73      715.34    378.11 o 
   0  12  11       22.04      204.65    417.10 o 
   1  12  11        0.87      175.78    143.74 o 
   2  12  11        9.70      -83.43     86.91 o 
   3  12  11        4.10      104.57     94.60 o 
   4  12  11        4.09      -98.32     85.71 o 
   5  12  11        2.38     -123.25    174.30 o 
 -14   0  12       94.16      107.91    157.44 o 
 -12   0  12      463.57      239.43    160.81 o 
 -10   0  12     1647.35     1794.32    273.99 o 
  -8   0  12     1407.94     1770.12    283.48 o 
  -6   0  12      801.93      728.15     71.93 o 
  -4   0  12    11881.34    10583.95    689.13 o 
  -2   0  12    10661.61     9410.30    608.43 o 
   0   0  12     1737.56     1942.93    142.07 o 
   2   0  12       24.75       21.01     36.43 o 
   4   0  12      432.20      304.31     46.49 o 
   6   0  12      342.50      361.79     50.56 o 
   8   0  12       13.22       50.05     56.42 o 
  10   0  12        0.72      -35.62    106.65 o 
  12   0  12      261.98      672.13    190.11 o 
  14   0  12        0.06      100.32    187.37 o 
 -15   1  12       76.16      166.27    124.06 o 
 -14   1  12       20.55       29.53    105.60 o 
 -13   1  12        2.15     -162.50    222.78 o 
 -12   1  12       25.40      -48.81     73.73 o 
 -11   1  12     1354.92     1596.50    140.64 o 
 -10   1  12       50.58       78.73     72.95 o 
  -9   1  12        6.90        4.57     52.30 o 
  -8   1  12      765.89      706.90     75.10 o 
  -7   1  12       14.97       11.26     38.74 o 
  -6   1  12       21.97       12.55     35.12 o 
  -5   1  12     6135.17     5711.00    274.30 o 
  -4   1  12      292.27      440.83     51.41 o 
  -3   1  12     5000.38     4912.69    234.44 o 
  -2   1  12     1649.70     1661.13     92.47 o 
  -1   1  12     4857.07     4679.25    221.01 o 
   0   1  12      559.18      570.94     44.93 o 
   1   1  12      318.26      373.44     37.27 o 
   2   1  12      308.01      365.30     36.48 o 
   3   1  12       51.39       31.73     23.64 o 
   4   1  12     1923.95     1921.59     90.93 o 
   5   1  12     1702.15     1691.35     96.21 o 
   6   1  12      119.34       87.19     30.79 o 
   7   1  12     1061.32     1104.66     68.44 o 
   8   1  12       31.76       -7.18     34.46 o 
   9   1  12       13.80       13.50     50.92 o 
  10   1  12        5.42       19.31     57.03 o 
  11   1  12       20.35      -55.85    198.96 o 
  12   1  12       18.51      112.89    105.96 o 
  13   1  12        1.55      -53.17    110.48 o 
  14   1  12       44.12     -168.79    127.83 o 
 -14   2  12       65.88      166.06    116.24 o 
 -13   2  12       17.46      -33.89     86.97 o 
 -12   2  12      105.27      219.21     89.23 o 
 -11   2  12      507.54      495.09     96.69 o 
 -10   2  12      367.38      344.26     88.69 o 
  -9   2  12      196.78      146.00     59.37 o 
  -8   2  12       95.57       29.84     44.35 o 
  -7   2  12       50.78       95.64     42.80 o 
  -6   2  12      783.58      776.46     59.76 o 
  -5   2  12      301.12      416.36     53.10 o 
  -4   2  12     6071.91     5926.88    282.58 o 
  -3   2  12       89.84      120.72     38.01 o 
  -2   2  12    11593.75    11570.97    529.46 o 
  -1   2  12     3065.24     3252.46    160.39 o 
   0   2  12       24.72       28.59     24.12 o 
   1   2  12       31.55       61.60     23.30 o 
   2   2  12       70.56      104.32     24.47 o 
   3   2  12     1625.63     1603.55     78.17 o 
   4   2  12     3554.52     3578.76    177.93 o 
   5   2  12      173.61      200.64     38.35 o 
   6   2  12      595.47      625.00     54.71 o 
   7   2  12       80.32      116.63     39.86 o 
   8   2  12      125.26       97.33     67.45 o 
   9   2  12       13.15       38.56     50.57 o 
  10   2  12       53.16      126.97     75.73 o 
  11   2  12        6.31       57.68     92.53 o 
  12   2  12      277.55      224.04    165.03 o 
  13   2  12        6.46     -149.01    147.11 o 
  14   2  12      104.23     -103.91    199.81 o 
 -14   3  12        5.59      -17.93    119.24 o 
 -13   3  12        1.62       33.59    112.34 o 
 -12   3  12      165.56      104.03     86.87 o 
 -11   3  12      622.66      422.58     94.57 o 
 -10   3  12      300.44      336.94     70.44 o 
  -9   3  12      638.56      622.02     92.31 o 
  -8   3  12        8.50       62.52     45.52 o 
  -7   3  12        8.84      -27.59     58.15 o 
  -6   3  12      229.33      316.67     44.60 o 
  -5   3  12     1469.24     1484.44     94.55 o 
  -4   3  12      727.50      745.73     98.02 o 
  -3   3  12      452.78      459.18     51.04 o 
  -2   3  12       24.32       -0.64     33.98 o 
  -1   3  12     4205.92     4005.21    173.54 o 
   0   3  12      954.63      983.13     61.39 o 
   1   3  12      696.49      684.31     49.98 o 
   2   3  12      711.44      704.81     54.17 o 
   3   3  12      962.41      990.69     66.14 o 
   4   3  12      107.72      120.10     45.05 o 
   5   3  12     1169.70     1100.66     76.10 o 
   6   3  12      420.22      520.86     53.20 o 
   7   3  12      665.23      662.12     74.41 o 
   8   3  12       71.23       81.64     52.79 o 
   9   3  12       36.96       37.33     52.44 o 
  10   3  12        6.25       35.88     58.93 o 
  11   3  12       48.86      115.73     87.34 o 
  12   3  12       83.22       -8.47    257.87 o 
  13   3  12        2.35     -245.54    164.19 o 
 -14   4  12       28.23       47.56    100.85 o 
 -13   4  12      150.97      175.24     99.37 o 
 -12   4  12       10.02      -26.72     85.38 o 
 -11   4  12        4.03       75.78     72.15 o 
 -10   4  12      118.86      -20.56     61.28 o 
  -9   4  12     1119.70     1056.63    147.80 o 
  -8   4  12       22.49      -26.16     52.23 o 
  -7   4  12       33.62       20.64     39.60 o 
  -6   4  12      298.78      322.74     47.20 o 
  -5   4  12       69.42       66.45     43.63 o 
  -4   4  12       80.65       79.61     40.55 o 
  -3   4  12     3269.78     3441.61    175.51 o 
  -2   4  12     1063.86     1248.76     81.66 o 
  -1   4  12     1619.46     1734.45    100.24 o 
   0   4  12      279.17      308.92     33.24 o 
   1   4  12       49.97      101.70     35.35 o 
   2   4  12       63.61       77.98     34.65 o 
   3   4  12     3020.44     3115.57    158.07 o 
   4   4  12        4.42        6.08     36.16 o 
   5   4  12      605.13      586.29     56.67 o 
   6   4  12       18.89        5.11     65.12 o 
   7   4  12       18.36       -8.66     49.12 o 
   8   4  12      197.68      256.37     61.88 o 
   9   4  12       29.57       17.70     59.16 o 
  10   4  12        1.64       30.36     66.33 o 
  11   4  12        6.50      -25.14     69.85 o 
  12   4  12       71.02       94.46    101.09 o 
  13   4  12       19.44      -67.31     97.02 o 
 -13   5  12       11.62     -140.59     95.03 o 
 -12   5  12      124.40       29.65     98.84 o 
 -11   5  12       21.06      145.60     74.59 o 
 -10   5  12      317.72      235.12    109.76 o 
  -9   5  12       15.66      -84.27     56.18 o 
  -8   5  12      623.63      679.76    100.43 o 
  -7   5  12       15.42      -41.23     47.89 o 
  -6   5  12       21.25       21.98     38.34 o 
  -5   5  12     1650.61     1798.53    110.22 o 
  -4   5  12     1246.76     1311.18     87.80 o 
  -3   5  12      435.05      286.50     46.81 o 
  -2   5  12       17.01       92.66     39.23 o 
  -1   5  12      506.81      518.29     50.88 o 
   0   5  12       90.03       92.65     40.49 o 
   1   5  12        3.42      -33.32     32.24 o 
   2   5  12      910.44     1046.49     95.07 o 
   3   5  12       96.69      170.43     42.14 o 
   4   5  12      381.88      355.44     50.57 o 
   5   5  12      313.88      283.30     77.16 o 
   6   5  12      337.41      453.33     68.97 o 
   7   5  12      262.87      176.47     61.49 o 
   8   5  12        2.83      -10.90     67.13 o 
   9   5  12        8.40       61.35     66.33 o 
  10   5  12        0.37       33.87     69.53 o 
  11   5  12        6.46      -80.76     70.75 o 
  12   5  12        3.36       66.62     79.73 o 
  13   5  12        1.23       32.45    130.45 o 
 -13   6  12       76.24       82.69    101.67 o 
 -12   6  12      230.10      350.64    132.27 o 
 -11   6  12      121.77       95.13     77.71 o 
 -10   6  12       74.52       26.14     70.29 o 
  -9   6  12      964.18      906.42    118.64 o 
  -8   6  12        9.70      -33.99     56.55 o 
  -7   6  12       46.32      100.98     54.30 o 
  -6   6  12        0.22      -16.59     58.93 o 
  -5   6  12      110.75      109.26     51.41 o 
  -4   6  12       15.21       12.36     42.94 o 
  -3   6  12     6351.20     6349.21    303.92 o 
  -2   6  12      561.00      768.81     66.47 o 
  -1   6  12        6.04       62.18     48.86 o 
   0   6  12        2.44       12.12     53.16 o 
   1   6  12      445.55      430.29     76.91 o 
   2   6  12        3.36      -67.67     45.11 o 
   3   6  12       23.37       -7.43     41.49 o 
   4   6  12      695.46      671.82     76.03 o 
   5   6  12     1223.56     1097.51     98.43 o 
   6   6  12       80.61       92.87     56.47 o 
   7   6  12        6.07      -52.56     55.47 o 
   8   6  12       57.65       23.36     65.58 o 
   9   6  12        0.48      -11.01     66.46 o 
  10   6  12       34.75       -7.09     69.74 o 
  11   6  12        0.11       87.71     79.63 o 
  12   6  12        0.07      -92.09     78.53 o 
 -12   7  12       88.45      103.39     94.37 o 
 -11   7  12       50.15       33.56     80.63 o 
 -10   7  12      375.57      261.81     80.81 o 
  -9   7  12      174.85      131.68     68.98 o 
  -8   7  12      465.14      453.42     76.44 o 
  -7   7  12      132.89      166.05     60.57 o 
  -6   7  12        4.09      -24.32     51.88 o 
  -5   7  12        0.54       15.16     58.62 o 
  -4   7  12     1338.30     1293.93     90.79 o 
  -3   7  12       14.81      -62.62     99.76 o 
  -2   7  12       50.27       26.90     77.83 o 
  -1   7  12      188.95      175.72    101.11 o 
   0   7  12      194.38      170.57    136.47 o 
   1   7  12      292.92      356.03     62.33 o 
   2   7  12     1593.93     1545.56    123.24 o 
   3   7  12      698.99      738.74     81.01 o 
   4   7  12     2173.36     2061.04    146.58 o 
   5   7  12      817.20      712.69     86.04 o 
   6   7  12      433.52      436.49     80.84 o 
   7   7  12       34.04       39.95     67.40 o 
   8   7  12       29.58       -7.98     67.18 o 
   9   7  12        1.26      -59.63     71.04 o 
  10   7  12       12.32       87.11     80.41 o 
  11   7  12       10.04       21.91     89.81 o 
 -11   8  12        3.39      -98.48     82.06 o 
 -10   8  12       40.76       72.68     80.29 o 
  -9   8  12      133.15      165.47     75.28 o 
  -8   8  12       25.68       58.29     69.77 o 
  -7   8  12       70.71       85.18     67.47 o 
  -6   8  12        3.43      -60.77     90.04 o 
  -5   8  12      691.62      607.88     85.59 o 
  -4   8  12       35.69       36.29    121.93 o 
  -3   8  12      950.26     1066.81     99.23 o 
  -2   8  12        5.32      -59.87     50.02 o 
  -1   8  12      813.90      667.09     80.02 o 
   0   8  12       70.19       67.25     97.48 o 
   1   8  12      256.91      384.08     67.86 o 
   2   8  12       69.06       75.43     65.49 o 
   3   8  12      216.36      353.08     69.18 o 
   4   8  12      442.67      463.20     78.68 o 
   5   8  12      263.07      238.20    121.16 o 
   6   8  12       69.90       28.61     65.42 o 
   7   8  12        0.36       18.96     83.31 o 
   8   8  12        0.97      -53.01     73.68 o 
   9   8  12       22.95      -74.52     74.53 o 
  10   8  12        9.11       78.20    101.09 o 
 -10   9  12        1.85       -6.35     80.21 o 
  -9   9  12       36.19       81.43     82.14 o 
  -8   9  12      118.64       23.70     71.64 o 
  -7   9  12       31.62     -103.52     69.01 o 
  -6   9  12        5.37      116.93     80.66 o 
  -5   9  12      481.88      487.17    113.98 o 
  -4   9  12      385.42      567.51    179.36 o 
  -3   9  12        0.21       46.60     89.75 o 
  -2   9  12       12.01       56.85     61.17 o 
  -1   9  12      468.64      509.90     88.14 o 
   0   9  12       84.59      108.05     70.73 o 
   1   9  12      118.08      196.94    126.14 o 
   2   9  12       61.21       81.30     75.38 o 
   3   9  12        1.07     -100.07     66.71 o 
   4   9  12        2.00      104.64     77.25 o 
   5   9  12       97.27       61.49     68.49 o 
   6   9  12      249.78      183.80     75.48 o 
   7   9  12       54.89      -22.87     93.47 o 
   8   9  12       22.08        2.48     73.30 o 
   9   9  12        5.52       30.82     84.33 o 
  -9  10  12       50.73       59.80     91.90 o 
  -8  10  12       30.94      -61.86    119.85 o 
  -7  10  12       22.38     -125.41     90.06 o 
  -6  10  12       11.83        9.86    102.92 o 
  -5  10  12       13.51      -69.45    100.40 o 
  -4  10  12       25.39       58.54    104.93 o 
  -3  10  12        4.00      135.70     99.68 o 
  -2  10  12       84.57      274.55    103.70 o 
  -1  10  12        0.96      119.39     70.83 o 
   0  10  12       79.89      222.57    113.18 o 
   1  10  12       39.41       57.25     79.30 o 
   2  10  12        0.05        4.95     81.65 o 
   3  10  12       47.89       96.10     83.57 o 
   4  10  12      131.53      202.89     86.33 o 
   5  10  12       11.47       24.99     82.02 o 
   6  10  12      114.68      -45.50    122.21 o 
   7  10  12        0.64      -41.76     70.67 o 
   8  10  12        0.19      -18.12    105.51 o 
  -7  11  12       49.63       10.86     99.19 o 
  -6  11  12        0.45      -94.02    120.67 o 
  -5  11  12       42.90       -8.27    115.92 o 
  -4  11  12        0.76       12.23    206.44 o 
  -3  11  12      204.64      357.27    217.83 o 
  -2  11  12       55.29      102.42    196.54 o 
  -1  11  12        2.31      173.04    221.73 o 
   0  11  12       90.52       96.28    104.68 o 
   1  11  12       42.39       26.09     86.47 o 
   2  11  12        0.66       99.25     91.58 o 
   3  11  12        1.07       35.57     87.00 o 
   4  11  12        0.50      196.27     94.63 o 
   5  11  12        0.97      234.78    301.50 o 
   6  11  12       51.85      -84.72     83.99 o 
  -5  12  12        4.39       80.17    111.00 o 
  -4  12  12       99.42      322.88    141.45 o 
  -3  12  12      384.81      636.47    193.90 o 
  -2  12  12       73.93     -347.13    231.42 o 
  -1  12  12       11.18        4.64    313.41 o 
   0  12  12       48.17      -90.00    365.68 o 
   1  12  12        1.94      146.48    148.80 o 
   2  12  12        4.04       89.36    140.79 o 
   3  12  12       27.85       35.48     93.76 o 
   4  12  12      102.46       63.51     97.90 o 
 -13   0  13       49.52       26.35    141.63 o 
 -11   0  13       35.16      109.20    111.49 o 
  -9   0  13      401.88      491.98    104.75 o 
  -7   0  13     6408.10     5539.12    556.42 o 
  -5   0  13     6427.05     6066.73    336.25 o 
  -3   0  13      283.24      222.26     54.13 o 
  -1   0  13     1198.97     1230.30    103.36 o 
   1   0  13    14123.43    14057.55    900.51 o 
   3   0  13      354.10      392.44     88.94 o 
   5   0  13      145.53      169.83     41.92 o 
   7   0  13      694.95      624.33     82.33 o 
   9   0  13       55.78       64.68     90.42 o 
  11   0  13      704.10      634.61    172.20 o 
  13   0  13        2.82       27.61    170.93 o 
 -14   1  13      123.07       73.58    107.49 o 
 -13   1  13       12.93       45.17     99.78 o 
 -12   1  13       28.76       -7.34     76.59 o 
 -11   1  13       16.12      -19.36     78.64 o 
 -10   1  13       26.28       24.54     57.93 o 
  -9   1  13       96.99      123.51     58.07 o 
  -8   1  13     3706.21     3900.07    277.17 o 
  -7   1  13      530.25      465.90     64.49 o 
  -6   1  13     2648.29     2687.43    131.53 o 
  -5   1  13      143.20      234.88     60.75 o 
  -4   1  13     5482.18     5319.94    256.61 o 
  -3   1  13      326.92      367.42     60.57 o 
  -2   1  13      662.69      658.58     53.71 o 
  -1   1  13     2107.32     2073.96    109.30 o 
   0   1  13     1710.65     1994.81    105.06 o 
   1   1  13        0.07      -39.22     26.15 o 
   2   1  13      996.68      991.20     56.26 o 
   3   1  13      279.09      279.67     32.36 o 
   4   1  13      664.51      678.86     54.82 o 
   5   1  13       23.39       11.61     33.42 o 
   6   1  13       54.94       40.97     35.09 o 
   7   1  13      319.89      249.96     38.97 o 
   8   1  13       73.25       49.69     42.27 o 
   9   1  13      816.78      989.75     96.74 o 
  10   1  13       14.60       14.71     57.81 o 
  11   1  13      146.33      196.83     97.15 o 
  12   1  13        7.42      193.83    111.67 o 
  13   1  13        0.68       85.30    117.05 o 
 -14   2  13       31.66      198.66    117.46 o 
 -13   2  13       30.79       98.43     91.33 o 
 -12   2  13       64.79      133.37     87.75 o 
 -11   2  13       46.57      110.63     84.17 o 
 -10   2  13       52.13       54.03     72.63 o 
  -9   2  13     1036.43     1039.11     97.29 o 
  -8   2  13     1271.27     1147.08     93.41 o 
  -7   2  13     8204.14     8253.61    353.41 o 
  -6   2  13     5001.85     4896.00    218.26 o 
  -5   2  13     4976.55     5338.59    302.70 o 
  -4   2  13     1837.63     1993.69    115.27 o 
  -3   2  13        1.06      -15.09     36.91 o 
  -2   2  13        3.37      -30.04     34.22 o 
  -1   2  13     2126.30     2107.19    113.14 o 
   0   2  13      834.00      889.30     74.29 o 
   1   2  13     3923.15     3673.18    159.73 o 
   2   2  13     2559.29     2410.52    110.38 o 
   3   2  13       10.63      -44.39     29.59 o 
   4   2  13       52.08       90.72     34.86 o 
   5   2  13      389.36      381.03     45.03 o 
   6   2  13       47.90       79.88     37.52 o 
   7   2  13       27.73       74.34     40.04 o 
   8   2  13       81.17       61.60     48.36 o 
   9   2  13      233.33      204.38    140.26 o 
  10   2  13        1.15        9.81     75.45 o 
  11   2  13       45.77      107.57     94.84 o 
  12   2  13        2.56       86.41    159.55 o 
  13   2  13        5.73      -20.02    170.93 o 
 -14   3  13      293.07      394.05    131.35 o 
 -13   3  13       63.65      104.11    138.30 o 
 -12   3  13       37.20       25.70     88.88 o 
 -11   3  13      228.62      331.22     96.09 o 
 -10   3  13        0.33      -67.41     71.75 o 
  -9   3  13       54.81      107.73     56.09 o 
  -8   3  13     3105.81     3087.46    152.88 o 
  -7   3  13      556.58      576.60     80.71 o 
  -6   3  13     1071.89     1196.32     75.86 o 
  -5   3  13       96.33      105.35     46.33 o 
  -4   3  13       62.41      127.34     55.05 o 
  -3   3  13      216.04      193.10     44.90 o 
  -2   3  13      191.09      209.14     45.41 o 
  -1   3  13      962.18      910.39     67.86 o 
   0   3  13       33.86       30.25     28.68 o 
   1   3  13     1031.78     1062.23     61.08 o 
   2   3  13     3122.71     2959.07    150.64 o 
   3   3  13     2610.12     2654.13    137.08 o 
   4   3  13     1413.60     1459.54     88.40 o 
   5   3  13       28.24       31.33     36.23 o 
   6   3  13      104.30       44.93     39.00 o 
   7   3  13      116.83      173.39     83.82 o 
   8   3  13       15.28       75.68     67.36 o 
   9   3  13       11.64       40.63     75.15 o 
  10   3  13       57.11       93.80    101.44 o 
  11   3  13       12.21      -83.44     81.81 o 
  12   3  13       34.21       72.70     93.77 o 
  13   3  13        1.18      -41.73    177.46 o 
 -14   4  13       30.56       66.81    107.09 o 
 -13   4  13       51.85      266.36    148.43 o 
 -12   4  13      886.49     1054.08    195.29 o 
 -11   4  13      119.97       63.47     87.81 o 
 -10   4  13        7.86      -88.88     59.26 o 
  -9   4  13      253.55      297.69     65.97 o 
  -8   4  13       18.54      -40.18     69.76 o 
  -7   4  13      655.81      493.62     56.08 o 
  -6   4  13     3590.09     3208.44    194.89 o 
  -5   4  13     2355.75     2611.41    180.15 o 
  -4   4  13      717.67      800.43     68.67 o 
  -3   4  13       17.91       50.75     40.02 o 
  -2   4  13      479.19      515.80     53.91 o 
  -1   4  13       64.40      116.48     39.72 o 
   0   4  13     1489.11     1546.32     93.73 o 
   1   4  13     1478.83     1539.71    105.61 o 
   2   4  13      147.39      152.85     38.26 o 
   3   4  13     1276.71     1147.27     76.16 o 
   4   4  13       24.04       66.82     37.85 o 
   5   4  13      166.33      121.15     42.47 o 
   6   4  13       39.67      100.10     50.79 o 
   7   4  13        1.71       55.41     50.69 o 
   8   4  13       36.79       24.31     58.46 o 
   9   4  13       56.14       82.34     62.14 o 
  10   4  13        2.87      -47.74     62.97 o 
  11   4  13        1.37        3.16     72.82 o 
  12   4  13        3.08       76.50     92.11 o 
  13   4  13        6.79       44.69    109.21 o 
 -13   5  13      188.26      311.71    109.21 o 
 -12   5  13       11.30      -50.77     90.42 o 
 -11   5  13       29.14       24.93     70.73 o 
 -10   5  13       16.53      -24.83     65.66 o 
  -9   5  13      112.56       42.07     62.99 o 
  -8   5  13      874.40      753.93     99.96 o 
  -7   5  13      740.73      827.89    108.12 o 
  -6   5  13       25.72        0.01     47.88 o 
  -5   5  13      910.55      836.54     73.34 o 
  -4   5  13        9.74       14.44     41.75 o 
  -3   5  13      806.98      812.03     69.02 o 
  -2   5  13       32.48       54.75     41.45 o 
  -1   5  13     1150.91     1161.92     98.75 o 
   0   5  13      491.81      432.47     63.42 o 
   1   5  13       22.12       14.64     36.29 o 
   2   5  13      164.61      139.91     41.43 o 
   3   5  13     1263.29     1302.48     86.91 o 
   4   5  13        3.66      -29.36     39.82 o 
   5   5  13        0.01      -17.47     45.54 o 
   6   5  13        0.14       13.97     58.29 o 
   7   5  13        3.88       15.61     57.70 o 
   8   5  13      152.00      109.11     65.30 o 
   9   5  13       66.58      118.14     69.13 o 
  10   5  13        2.28      100.63     75.80 o 
  11   5  13       29.10       81.74    145.91 o 
  12   5  13        3.26       79.53     81.95 o 
 -13   6  13       28.55      165.76    111.36 o 
 -12   6  13      280.52      277.21    177.39 o 
 -11   6  13       36.28       67.84     76.65 o 
 -10   6  13       39.32      -39.14     70.11 o 
  -9   6  13       65.77      157.71     66.71 o 
  -8   6  13       13.22      -49.25     61.05 o 
  -7   6  13        2.80      -74.35     49.56 o 
  -6   6  13     2069.50     2218.89    159.53 o 
  -5   6  13      429.50      460.37     61.22 o 
  -4   6  13       82.49      129.55     48.41 o 
  -3   6  13        2.01        7.97     42.71 o 
  -2   6  13      671.32      521.82     68.70 o 
  -1   6  13      201.45      180.80     53.89 o 
   0   6  13      312.24      279.97     58.72 o 
   1   6  13      242.89      355.78     64.47 o 
   2   6  13     2437.14     2204.82    126.70 o 
   3   6  13        5.38        7.47     41.30 o 
   4   6  13      179.37      259.11     58.85 o 
   5   6  13      203.93      191.71     60.17 o 
   6   6  13      112.89      154.52     62.01 o 
   7   6  13       95.63      170.49     72.43 o 
   8   6  13       10.66       30.13     66.57 o 
   9   6  13       47.69       87.51    125.63 o 
  10   6  13       28.68      -21.73     71.83 o 
  11   6  13        7.37       51.86     78.07 o 
  12   6  13       20.16       86.99    126.14 o 
 -12   7  13        2.96      -26.25     83.31 o 
 -11   7  13       43.78       -8.31     79.23 o 
 -10   7  13       29.86       -3.34     72.05 o 
  -9   7  13       55.38       26.59     72.70 o 
  -8   7  13       96.61      168.87     68.15 o 
  -7   7  13      862.80      804.50     87.10 o 
  -6   7  13      414.75      408.30     81.35 o 
  -5   7  13       15.36      -14.26     61.45 o 
  -4   7  13       98.15       38.91     48.96 o 
  -3   7  13      351.00      370.95     66.39 o 
  -2   7  13       28.56      -53.65     47.68 o 
  -1   7  13     1832.95     1469.19    147.51 o 
   0   7  13     1490.80     1670.05    490.87 o 
   1   7  13     3775.65     3078.17    413.98 o 
   2   7  13       77.05      170.23     58.27 o 
   3   7  13      291.90      386.10    108.24 o 
   4   7  13      316.73      499.63     75.08 o 
   5   7  13        0.13       30.05     61.13 o 
   6   7  13       55.49      143.73     83.41 o 
   7   7  13        0.13       88.37     69.15 o 
   8   7  13      131.98      210.53     82.33 o 
   9   7  13        1.13      -27.27     74.33 o 
  10   7  13        0.83      -22.40     79.69 o 
  11   7  13        7.97        7.00     81.10 o 
 -11   8  13       86.62      119.24     85.31 o 
 -10   8  13       57.71       98.16    111.86 o 
  -9   8  13       18.48       44.74     76.48 o 
  -8   8  13       55.51       16.44     81.83 o 
  -7   8  13      122.17       92.48     67.54 o 
  -6   8  13      309.81      283.12     80.05 o 
  -5   8  13      280.91      308.89    103.19 o 
  -4   8  13      279.99      294.75    130.99 o 
  -3   8  13       31.02      -80.23     53.49 o 
  -2   8  13       89.29       92.06     63.78 o 
  -1   8  13       61.10       53.51     56.24 o 
   0   8  13      367.16      330.24     79.54 o 
   1   8  13       50.51      150.98     60.84 o 
   2   8  13      504.16      643.66    284.53 o 
   3   8  13      116.93      112.12     68.66 o 
   4   8  13      371.55      232.60     68.48 o 
   5   8  13        3.95       22.57     72.29 o 
   6   8  13        1.48        0.68     67.62 o 
   7   8  13       30.85      148.90     77.83 o 
   8   8  13        5.47      -86.24     73.04 o 
   9   8  13        2.73       22.59     80.50 o 
  10   8  13        0.87       47.03     85.95 o 
 -10   9  13       22.09       30.31     85.28 o 
  -9   9  13       25.91       55.85     82.95 o 
  -8   9  13       12.57      -92.76     71.42 o 
  -7   9  13       97.28      -84.36     81.87 o 
  -6   9  13        5.61      -16.31     81.30 o 
  -5   9  13       29.43      -52.77     91.28 o 
  -4   9  13      401.60      244.98    108.65 o 
  -3   9  13       74.81      157.95     93.30 o 
  -2   9  13       14.97      -38.44     78.66 o 
  -1   9  13      408.98      513.72     82.67 o 
   0   9  13      124.13       66.30    103.27 o 
   1   9  13       59.21       73.64     73.00 o 
   2   9  13      215.85       92.41     78.09 o 
   3   9  13       53.52       81.68     76.66 o 
   4   9  13       29.68      -15.03     71.48 o 
   5   9  13        0.08      -78.56     85.04 o 
   6   9  13       38.49       36.21     68.99 o 
   7   9  13        0.06      -14.34    107.95 o 
   8   9  13       92.57       35.97    125.65 o 
   9   9  13       65.07      241.10     98.87 o 
  -9  10  13       25.13      -25.30     99.53 o 
  -8  10  13       10.61     -135.56     90.38 o 
  -7  10  13       10.66      -85.01     91.31 o 
  -6  10  13       52.05     -127.43     84.96 o 
  -5  10  13      278.20      290.05    111.44 o 
  -4  10  13       21.68      131.86    107.01 o 
  -3  10  13       87.08      102.66    104.87 o 
  -2  10  13       39.79      -65.74     94.62 o 
  -1  10  13       37.55      -53.81     69.34 o 
   0  10  13      182.31      279.27    100.44 o 
   1  10  13        8.06       -5.89     81.34 o 
   2  10  13       25.53       20.68     79.34 o 
   3  10  13       19.94       79.63     84.77 o 
   4  10  13        5.12       60.68     79.27 o 
   5  10  13       12.48     -126.62     84.41 o 
   6  10  13        2.77      -65.20     74.59 o 
   7  10  13        1.73      -63.93     94.45 o 
   8  10  13        0.73      -61.03     79.69 o 
  -7  11  13        4.59     -151.97    101.31 o 
  -6  11  13       23.31      -59.68    134.93 o 
  -5  11  13        1.04      119.35    123.82 o 
  -4  11  13      297.60      459.20    132.97 o 
  -3  11  13        1.51      149.89    130.04 o 
  -2  11  13        5.35      -77.06    109.91 o 
  -1  11  13       13.70      -43.63    188.00 o 
   0  11  13       32.81      -39.95    104.93 o 
   1  11  13       73.53       -5.81     85.02 o 
   2  11  13        0.86     -150.80    100.54 o 
   3  11  13       24.70        4.41     96.11 o 
   4  11  13        5.54      -13.89     85.52 o 
   5  11  13        0.54      -89.05     83.12 o 
   6  11  13        1.13      -83.90     89.40 o 
  -4  12  13       70.56      275.36    147.06 o 
  -3  12  13       44.44      107.47    137.00 o 
  -2  12  13       35.59     -101.59    260.30 o 
  -1  12  13        8.83     -248.91    282.43 o 
   0  12  13        2.01      -26.35    317.41 o 
   2  12  13        0.20      -75.97     93.28 o 
   3  12  13        0.15       62.82    100.12 o 
 -14   0  14        6.67       -1.90    139.11 o 
 -12   0  14      388.17      416.05    163.13 o 
 -10   0  14       30.30      119.81     89.60 o 
  -8   0  14     3758.87     4036.03    338.59 o 
  -6   0  14      600.41      604.38    113.71 o 
  -4   0  14     1905.97     1655.10    140.69 o 
  -2   0  14    13924.67    12861.35    829.21 o 
   0   0  14     1624.10     1850.18    142.96 o 
   2   0  14       68.83      137.70     50.54 o 
   4   0  14     1670.84     1846.07    198.33 o 
   6   0  14       50.17       74.61     53.92 o 
   8   0  14        3.33      -17.34     81.25 o 
  10   0  14        7.50      214.14    130.25 o 
  12   0  14       91.56      353.87    169.46 o 
 -14   1  14        0.11       46.44    156.91 o 
 -13   1  14       21.20      -33.77    104.70 o 
 -12   1  14        0.89       96.62     83.77 o 
 -11   1  14     2194.25     2577.84    341.78 o 
 -10   1  14       44.14      109.09     62.03 o 
  -9   1  14     1729.81     1729.94    120.04 o 
  -8   1  14     2663.56     2655.34    155.69 o 
  -7   1  14     1829.26     1848.66    120.17 o 
  -6   1  14        0.61      -21.19     47.62 o 
  -5   1  14      745.42      771.70     75.66 o 
  -4   1  14      634.88      651.04     62.45 o 
  -3   1  14     2291.14     2156.84    117.94 o 
  -2   1  14     1379.02     1477.76     88.08 o 
  -1   1  14      790.36      744.34     56.60 o 
   0   1  14     1703.36     1736.66     96.46 o 
   1   1  14     1775.72     1879.23    159.04 o 
   2   1  14       84.25      100.50     33.56 o 
   3   1  14      134.94      138.97     34.43 o 
   4   1  14      130.57      134.60     38.06 o 
   5   1  14       35.36       47.15     36.84 o 
   6   1  14      529.99      572.85     54.59 o 
   7   1  14      351.69      241.12     69.99 o 
   8   1  14      276.56      198.96     46.54 o 
   9   1  14        0.74       -2.82     55.40 o 
  10   1  14       33.62       37.91     62.79 o 
  11   1  14        2.04      116.90     92.44 o 
  12   1  14        0.33      123.01    111.96 o 
  13   1  14       14.54       77.21    115.40 o 
 -14   2  14       15.92      117.39    124.76 o 
 -13   2  14       17.61       12.67     89.42 o 
 -12   2  14      324.72      368.68     94.94 o 
 -11   2  14        5.02       48.45     81.29 o 
 -10   2  14      542.10      508.05     95.09 o 
  -9   2  14      879.97      896.20     92.06 o 
  -8   2  14     1287.10     1389.42    184.10 o 
  -7   2  14      252.25      157.88     45.66 o 
  -6   2  14       45.26       50.22     39.33 o 
  -5   2  14       17.57       30.21     46.73 o 
  -4   2  14       79.45       61.09     41.71 o 
  -3   2  14     1241.93     1454.68    145.74 o 
  -2   2  14     7492.15     7226.34    339.14 o 
  -1   2  14      712.00      863.82     64.34 o 
   0   2  14      131.54      178.15     40.40 o 
   1   2  14      673.08      749.15     50.21 o 
   2   2  14      166.70      178.00     43.90 o 
   3   2  14       55.54       47.67     34.53 o 
   4   2  14      575.50      551.14     52.42 o 
   5   2  14      362.46      435.83     50.22 o 
   6   2  14      765.83      802.40     65.34 o 
   7   2  14      581.96      584.68     66.74 o 
   8   2  14       10.41       30.06     47.92 o 
   9   2  14        6.59       51.22     73.03 o 
  10   2  14        0.01      -98.28     65.52 o 
  11   2  14       41.32       41.08     80.24 o 
  12   2  14       23.96      -13.49    159.76 o 
  13   2  14       85.26     -121.61    159.55 o 
 -14   3  14        0.39       -3.91    123.15 o 
 -13   3  14        7.23        5.02     92.82 o 
 -12   3  14       98.55        7.51     86.04 o 
 -11   3  14      729.63      732.39    131.05 o 
 -10   3  14        6.78      -78.42     76.47 o 
  -9   3  14      933.52      995.81    146.61 o 
  -8   3  14       29.91      -14.51     52.20 o 
  -7   3  14      821.98      892.96     70.21 o 
  -6   3  14      486.70      570.39     64.85 o 
  -5   3  14     1166.75     1145.82     85.07 o 
  -4   3  14     2644.18     2717.33    148.10 o 
  -3   3  14     1627.09     1534.14     97.04 o 
  -2   3  14       57.97      -34.86     39.24 o 
  -1   3  14     2108.64     2196.59    121.43 o 
   0   3  14       67.77      115.18     33.41 o 
   1   3  14      472.15      487.52     65.95 o 
   2   3  14      736.47      673.57     66.12 o 
   3   3  14      233.33      181.42     40.01 o 
   4   3  14        0.84       34.72     37.20 o 
   5   3  14     1501.48     1329.74    109.07 o 
   6   3  14      550.65      651.07     62.00 o 
   7   3  14       17.02      -34.84     47.61 o 
   8   3  14        0.60       53.39     53.62 o 
   9   3  14       51.61      105.36     63.00 o 
  10   3  14        3.52        8.55     79.90 o 
  11   3  14        2.36      -56.01     81.42 o 
  12   3  14        2.77       63.35     93.10 o 
  13   3  14       32.33      117.61    187.37 o 
 -13   4  14        4.69      -91.45    110.14 o 
 -12   4  14      333.08      563.14    112.60 o 
 -11   4  14       16.60       40.72     84.09 o 
 -10   4  14        0.41      -23.36     79.06 o 
  -9   4  14     1071.03     1242.44    106.11 o 
  -8   4  14      296.17      415.63     96.19 o 
  -7   4  14       78.21       65.01     45.67 o 
  -6   4  14        0.73        2.25     46.44 o 
  -5   4  14      181.32      177.45     52.63 o 
  -4   4  14        5.65      -19.21     45.24 o 
  -3   4  14     4151.96     4263.40    212.95 o 
  -2   4  14     4243.48     4384.75    248.21 o 
  -1   4  14      184.82      117.44     41.44 o 
   0   4  14       54.60       53.39     47.62 o 
   1   4  14      162.02      248.97     41.88 o 
   2   4  14      577.10      470.17     51.31 o 
   3   4  14      424.02      411.70     50.01 o 
   4   4  14       46.46       12.88     39.26 o 
   5   4  14       33.29       23.48     61.66 o 
   6   4  14      122.81      104.63     52.74 o 
   7   4  14      144.86      135.34     59.15 o 
   8   4  14       90.90      112.47     61.25 o 
   9   4  14        7.19       64.68     62.67 o 
  10   4  14        1.40        2.79     66.33 o 
  11   4  14        5.40       62.77     85.11 o 
  12   4  14        3.80      -29.25     95.75 o 
 -13   5  14        0.47      162.98    102.97 o 
 -12   5  14      238.46      112.00    123.42 o 
 -11   5  14      339.44      233.84     99.78 o 
 -10   5  14      982.29      737.84    126.28 o 
  -9   5  14      476.37      434.46     76.36 o 
  -8   5  14      638.41      579.93     75.78 o 
  -7   5  14       21.42        2.72     52.10 o 
  -6   5  14      181.58       77.97     50.54 o 
  -5   5  14      204.75      341.01     55.84 o 
  -4   5  14     1685.49     1860.09    114.19 o 
  -3   5  14      136.56      206.66     79.95 o 
  -2   5  14      380.29      344.15     62.35 o 
  -1   5  14      788.20      766.97     99.16 o 
   0   5  14      559.95      580.44     71.81 o 
   1   5  14     1125.07     1220.23    126.34 o 
   2   5  14      276.92      274.48     48.94 o 
   3   5  14       97.85       28.74     45.21 o 
   4   5  14       14.19       25.93     41.70 o 
   5   5  14     2068.16     1877.95    133.07 o 
   6   5  14        3.12      -48.77     51.47 o 
   7   5  14        5.50        8.07     80.81 o 
   8   5  14        1.48       15.81     63.81 o 
   9   5  14       14.69       -6.89     64.36 o 
  10   5  14        4.04       -2.85     69.34 o 
  11   5  14        1.54        5.00     75.08 o 
  12   5  14        1.87     -130.80     87.20 o 
 -12   6  14        3.84       83.40    108.33 o 
 -11   6  14        2.23      -65.44     76.06 o 
 -10   6  14       21.75       -7.95     68.60 o 
  -9   6  14      409.66      417.02     81.58 o 
  -8   6  14       23.31       36.69     62.61 o 
  -7   6  14      137.93      119.64     60.71 o 
  -6   6  14       81.07      186.18     68.24 o 
  -5   6  14      196.85      181.28     53.97 o 
  -4   6  14        0.39       13.08     47.75 o 
  -3   6  14      625.37      579.90     99.18 o 
  -2   6  14       25.48      -28.21     47.36 o 
  -1   6  14     3743.91     3828.00    226.81 o 
   0   6  14      293.81      183.63     79.03 o 
   1   6  14      391.82      434.61     69.01 o 
   2   6  14       71.43       19.19     58.28 o 
   3   6  14      137.61      219.69     51.93 o 
   4   6  14      230.18      302.33     60.47 o 
   5   6  14       40.17       92.64     54.48 o 
   6   6  14        7.48       -5.79     57.33 o 
   7   6  14       16.06       34.08     62.64 o 
   8   6  14       43.00      133.71     71.62 o 
   9   6  14        2.96      -60.94     70.00 o 
  10   6  14        6.97       -3.77     72.77 o 
  11   6  14       10.47       92.00     81.42 o 
 -12   7  14      111.84       22.36    105.42 o 
 -11   7  14        7.09      -95.56     78.37 o 
 -10   7  14      227.26      109.22     99.23 o 
  -9   7  14        3.59        0.80     67.47 o 
  -8   7  14       16.33       28.82     66.90 o 
  -7   7  14        1.54      -81.67     59.44 o 
  -6   7  14       88.14      179.84     71.92 o 
  -5   7  14       26.13      123.55     66.87 o 
  -4   7  14      514.85      411.29     74.82 o 
  -3   7  14      249.71      125.64     56.68 o 
  -2   7  14      374.07      358.75     66.04 o 
  -1   7  14       28.56      -32.68     54.05 o 
   0   7  14       48.71      -61.22    107.13 o 
   1   7  14       44.36       32.55     59.04 o 
   2   7  14        0.69       23.93     55.32 o 
   3   7  14        0.90        3.29     60.86 o 
   4   7  14      330.30      287.00     67.06 o 
   5   7  14        1.51      -11.70     57.29 o 
   6   7  14      240.21      286.57     73.00 o 
   7   7  14      265.96      217.77     76.65 o 
   8   7  14       28.68       46.87     75.95 o 
   9   7  14        5.36       77.94     75.10 o 
  10   7  14        0.03       67.01     83.77 o 
  11   7  14        6.69      133.94     88.19 o 
 -11   8  14        6.98       52.92     85.73 o 
 -10   8  14      191.66      243.61     87.80 o 
  -9   8  14      234.67      304.37     83.09 o 
  -8   8  14       29.40      -61.21     70.17 o 
  -7   8  14      152.32      183.18     71.03 o 
  -6   8  14       15.39      -57.24     94.53 o 
  -5   8  14       85.04      -40.78     96.17 o 
  -4   8  14       12.66       47.58    123.61 o 
  -3   8  14      311.11      333.29     72.07 o 
  -2   8  14        1.10      -80.28     53.52 o 
  -1   8  14      386.61      276.87    110.35 o 
   0   8  14        0.68       58.42     56.43 o 
   1   8  14      439.02      466.90     75.14 o 
   2   8  14        0.13       17.89     83.46 o 
   3   8  14       78.34       91.24     70.40 o 
   4   8  14       27.14      -14.99     83.67 o 
   5   8  14        1.50        6.51    107.31 o 
   6   8  14      822.75      865.94    160.39 o 
   7   8  14       12.81        3.77     72.20 o 
   8   8  14        0.84       -4.63     75.91 o 
   9   8  14        0.12       90.55     80.63 o 
  10   8  14        0.21      -55.91     83.32 o 
 -10   9  14      308.06      353.54     98.33 o 
  -9   9  14       60.39      112.22     83.36 o 
  -8   9  14       14.78        9.68     89.16 o 
  -7   9  14      170.62       72.85     91.51 o 
  -6   9  14      101.13      -35.61     96.23 o 
  -5   9  14       31.90       29.53    104.60 o 
  -4   9  14      361.00      156.13    108.68 o 
  -3   9  14       11.80     -107.95    112.23 o 
  -2   9  14       11.19      -47.78     64.45 o 
  -1   9  14      302.75      264.36     80.64 o 
   0   9  14      552.92      561.34     83.65 o 
   1   9  14       83.42      121.84     81.55 o 
   2   9  14        0.52       -5.83     72.60 o 
   3   9  14       29.86       25.18     73.17 o 
   4   9  14       12.34      -14.11    103.49 o 
   5   9  14      107.05      161.83     83.89 o 
   6   9  14      198.31      286.96    141.32 o 
   7   9  14      148.16       92.24     81.32 o 
   8   9  14       15.40      -63.53     76.42 o 
  -8  10  14       45.76      -91.44    147.83 o 
  -7  10  14       19.89       38.59     99.26 o 
  -6  10  14       86.59       57.49     90.53 o 
  -5  10  14       98.83      -81.10    102.43 o 
  -4  10  14      105.81       88.30    130.67 o 
  -3  10  14      197.59       76.34     99.10 o 
  -2  10  14        1.88       54.87    101.14 o 
  -1  10  14        3.69      -15.80     69.95 o 
   0  10  14        0.04      -44.63     95.48 o 
   1  10  14       52.56      140.37    115.50 o 
   2  10  14        5.21       32.03     83.88 o 
   3  10  14        0.76      -90.19     76.07 o 
   4  10  14       31.21       95.48     82.75 o 
   5  10  14        0.31       93.84     88.89 o 
   6  10  14      100.76       59.43     87.61 o 
   7  10  14       37.36      -34.79     87.54 o 
  -6  11  14       43.98     -223.52    154.32 o 
  -5  11  14       38.93      -80.06    117.96 o 
  -4  11  14        1.87      120.26    116.31 o 
  -3  11  14        5.48     -106.50    108.38 o 
  -2  11  14        2.75       73.41    264.19 o 
  -1  11  14       64.33       60.91    184.00 o 
   0  11  14       37.36       36.72    100.67 o 
   1  11  14        3.92      -48.90    109.39 o 
   2  11  14        5.77       44.61     86.67 o 
   3  11  14       15.99        8.15     90.95 o 
   4  11  14        8.16      -49.55     87.08 o 
   5  11  14        0.81      165.31     94.08 o 
  -3  12  14        5.81     -109.81    228.05 o 
  -2  12  14       12.65      228.47    249.12 o 
  -1  12  14       12.06     -118.66    266.20 o 
   0  12  14        2.46      171.98    320.78 o 
   1  12  14        0.18     -168.43    112.28 o 
   2  12  14        0.60      131.67    132.89 o 
 -13   0  15      301.97      404.88    177.68 o 
 -11   0  15      709.31      593.93    117.95 o 
  -9   0  15      664.68      802.28    189.48 o 
  -7   0  15     4566.64     3537.27    377.06 o 
  -5   0  15     7616.74     8306.89    782.99 o 
  -3   0  15      470.01      393.40    102.54 o 
  -1   0  15        0.68       39.89     68.71 o 
   1   0  15     3291.71     3410.68    237.36 o 
   3   0  15      762.49      673.18    135.31 o 
   5   0  15      271.64      195.82     60.27 o 
   7   0  15       57.89        4.14     66.39 o 
   9   0  15       18.41      -18.82    103.91 o 
  11   0  15      197.66       39.62    131.10 o 
  13   0  15        1.29      -92.95    163.34 o 
 -14   1  15      483.93      608.00    185.68 o 
 -13   1  15       85.11       82.79    115.02 o 
 -12   1  15        3.38       87.27     83.70 o 
 -11   1  15        0.23      -68.71     75.47 o 
 -10   1  15      383.61      446.91     86.73 o 
  -9   1  15        0.37       28.50     62.26 o 
  -8   1  15      447.55      457.98     91.05 o 
  -7   1  15       69.24      105.82     72.31 o 
  -6   1  15      484.29      438.94     62.24 o 
  -5   1  15      508.44      678.85     74.50 o 
  -4   1  15       68.26       86.64     43.63 o 
  -3   1  15       21.50      -18.76     40.06 o 
  -2   1  15      201.78      249.32     42.77 o 
  -1   1  15       37.77      -12.34     33.33 o 
   0   1  15      152.12      129.21     37.22 o 
   1   1  15      124.61      209.99     38.84 o 
   2   1  15      555.16      626.28     52.76 o 
   3   1  15        9.56        9.61     34.69 o 
   4   1  15     1496.57     1395.46     86.96 o 
   5   1  15        1.33      -32.55     35.26 o 
   6   1  15        1.00      -54.30     39.13 o 
   7   1  15      168.48      114.93     56.15 o 
   8   1  15       32.17      112.40     50.84 o 
   9   1  15       71.96       66.10    124.56 o 
  10   1  15        2.25        9.39     63.94 o 
  11   1  15       46.69       92.45     98.58 o 
  12   1  15       24.80      -40.97    159.76 o 
  13   1  15       14.89       31.19    172.62 o 
 -14   2  15       10.37     -110.87    126.76 o 
 -13   2  15       94.37       76.55     93.47 o 
 -12   2  15      379.17      298.40     92.63 o 
 -11   2  15      222.78      244.07     86.88 o 
 -10   2  15      192.06      117.70     75.13 o 
  -9   2  15      337.51      215.99     66.93 o 
  -8   2  15      101.95       57.30     58.12 o 
  -7   2  15      384.48      334.18     62.79 o 
  -6   2  15     1943.81     1700.81     96.58 o 
  -5   2  15     7191.62     7011.54    465.38 o 
  -4   2  15     1418.33     1430.41    194.04 o 
  -3   2  15      685.24      744.40     66.36 o 
  -2   2  15       95.15       93.89     47.03 o 
  -1   2  15       19.45       38.03     38.93 o 
   0   2  15       10.13       23.19     33.70 o 
   1   2  15     2669.61     2829.04    143.99 o 
   2   2  15     1016.31     1050.73     72.18 o 
   3   2  15      376.72      410.72     48.85 o 
   4   2  15      132.77      175.05     47.31 o 
   5   2  15       84.20       83.96     40.23 o 
   6   2  15       23.74      107.13     40.93 o 
   7   2  15        0.03       43.49     40.48 o 
   8   2  15       11.45        8.62     64.28 o 
   9   2  15      113.67      151.90     78.85 o 
  10   2  15       38.80      -16.98     73.86 o 
  11   2  15       14.87      163.56    152.91 o 
  12   2  15       38.72       44.89    152.59 o 
 -13   3  15      233.43      179.09     96.99 o 
 -12   3  15      581.59      723.98    224.94 o 
 -11   3  15        2.53        3.60     78.93 o 
 -10   3  15       77.45       79.03    100.10 o 
  -9   3  15       12.82      216.49     75.58 o 
  -8   3  15      280.95      314.89     64.47 o 
  -7   3  15      139.39      187.39     49.87 o 
  -6   3  15     2340.19     2558.46    146.63 o 
  -5   3  15      212.89      164.96     49.39 o 
  -4   3  15     1382.45     1320.79    183.65 o 
  -3   3  15     1974.05     2106.87    122.30 o 
  -2   3  15      551.42      602.11     61.57 o 
  -1   3  15       40.15       14.05     40.95 o 
   0   3  15      353.57      420.16     61.21 o 
   1   3  15      166.70      163.18     41.79 o 
   2   3  15     2447.65     2345.58    145.64 o 
   3   3  15      163.55      220.79     51.20 o 
   4   3  15       62.69       38.01     38.21 o 
   5   3  15        9.76       39.11     41.03 o 
   6   3  15       63.03       47.34     41.93 o 
   7   3  15        0.07       17.83     49.11 o 
   8   3  15        1.87      -34.13     51.10 o 
   9   3  15        3.36       57.18     75.59 o 
  10   3  15        0.92      -33.95     79.23 o 
  11   3  15      156.24      221.64     96.36 o 
  12   3  15       58.77       50.43     95.39 o 
 -13   4  15       33.91      170.88    164.57 o 
 -12   4  15      368.96      422.42    105.07 o 
 -11   4  15      130.10      129.17     89.36 o 
 -10   4  15       33.29        9.20     81.50 o 
  -9   4  15       69.19       77.88     77.02 o 
  -8   4  15       27.58       77.31     59.62 o 
  -7   4  15       36.79      -25.39     44.85 o 
  -6   4  15     1018.86      982.18    129.23 o 
  -5   4  15     2019.72     2051.79    322.16 o 
  -4   4  15      656.52      684.56    129.32 o 
  -3   4  15       66.93       70.67     43.36 o 
  -2   4  15       35.88       -4.80     42.88 o 
  -1   4  15        5.75       95.11     50.86 o 
   0   4  15       67.09       16.35     45.64 o 
   1   4  15      336.12      357.62     60.64 o 
   2   4  15      715.74      738.79     63.02 o 
   3   4  15      147.09      106.49     42.32 o 
   4   4  15     1197.76     1160.19     82.25 o 
   5   4  15      214.93      195.02     48.36 o 
   6   4  15        0.07       93.41     53.30 o 
   7   4  15       52.10      107.57    114.84 o 
   8   4  15       50.40      106.25     72.44 o 
   9   4  15       22.64       43.81     65.13 o 
  10   4  15       52.62       62.68     90.03 o 
  11   4  15       28.90       77.34     93.44 o 
  12   4  15        2.27      -52.75     93.84 o 
 -13   5  15       24.20       -8.54     99.46 o 
 -12   5  15       16.16      -17.28     93.18 o 
 -11   5  15      237.76      204.43    117.83 o 
 -10   5  15       34.28       84.28     85.42 o 
  -9   5  15       79.68       45.43     67.90 o 
  -8   5  15      223.62      269.28     67.38 o 
  -7   5  15     1141.35     1145.29     96.01 o 
  -6   5  15      634.05      694.35     72.77 o 
  -5   5  15        0.14       88.24     50.44 o 
  -4   5  15       18.84      -15.62     52.96 o 
  -3   5  15      371.26      394.60     56.23 o 
  -2   5  15        2.53      -18.95     52.61 o 
  -1   5  15      268.30      257.68     61.24 o 
   0   5  15      552.74      532.75     79.82 o 
   1   5  15       46.62        4.62     49.31 o 
   2   5  15      847.53     1001.36     91.48 o 
   3   5  15     1419.65     1535.88    161.67 o 
   4   5  15      550.40      538.91     62.45 o 
   5   5  15      173.20      101.46     63.37 o 
   6   5  15      134.33      106.90     57.04 o 
   7   5  15       23.44       30.15     61.05 o 
   8   5  15       26.98        9.28     62.95 o 
   9   5  15        2.83      -60.73     84.71 o 
  10   5  15        0.08       10.22     72.56 o 
  11   5  15       59.62      174.14    217.93 o 
 -12   6  15      538.59      722.31    143.28 o 
 -11   6  15       48.26      107.28    218.14 o 
 -10   6  15       12.31      -56.36     74.12 o 
  -9   6  15       53.17      -60.74     66.97 o 
  -8   6  15       24.50       37.55     65.16 o 
  -7   6  15        4.27      -73.05     56.63 o 
  -6   6  15     1100.68     1079.07    108.83 o 
  -5   6  15       22.85       48.19     52.26 o 
  -4   6  15      896.27      913.45     91.96 o 
  -3   6  15       57.83       48.25     55.26 o 
  -2   6  15      494.34      483.00    105.75 o 
  -1   6  15        7.23       63.11     56.82 o 
   0   6  15       51.77      174.12     62.75 o 
   1   6  15       17.58       57.97     69.64 o 
   2   6  15     1191.61     1015.07     97.56 o 
   3   6  15     2223.48     2162.43    284.66 o 
   4   6  15      446.92      402.68     92.23 o 
   5   6  15      113.42       81.14     56.08 o 
   6   6  15        0.04       49.24     61.73 o 
   7   6  15       17.26       30.65     66.01 o 
   8   6  15      105.41      176.16     76.38 o 
   9   6  15        2.57       76.02     76.04 o 
  10   6  15       50.97      -44.03     72.45 o 
  11   6  15        0.54       10.09     80.96 o 
 -11   7  15        0.15       19.09     79.02 o 
 -10   7  15      109.76       64.30     76.85 o 
  -9   7  15       16.62       70.50     73.82 o 
  -8   7  15        1.57      -64.13     84.39 o 
  -7   7  15      878.99      939.85     95.20 o 
  -6   7  15      112.44       58.79     69.39 o 
  -5   7  15      838.54      650.82    136.68 o 
  -4   7  15      415.63      378.15     72.58 o 
  -3   7  15      130.58      132.73     63.01 o 
  -2   7  15        2.69      -39.10     52.71 o 
  -1   7  15      264.03      343.21     67.76 o 
   0   7  15       31.28       22.89     74.99 o 
   1   7  15      148.69       93.20    114.76 o 
   2   7  15      190.88       99.74     94.97 o 
   3   7  15      118.97       72.37     82.09 o 
   4   7  15       88.97      211.28     79.57 o 
   5   7  15       37.61      125.06     73.24 o 
   6   7  15        0.18      -71.98     59.04 o 
   7   7  15       17.54      108.21     72.81 o 
   8   7  15        3.68       67.64     75.59 o 
   9   7  15        9.49      -28.07     78.09 o 
  10   7  15       18.63       33.54     79.44 o 
 -10   8  15       20.65       25.76     81.39 o 
  -9   8  15        0.30       15.76     75.39 o 
  -8   8  15      198.23      178.48     92.02 o 
  -7   8  15        7.65      -89.99     81.18 o 
  -6   8  15      835.50      960.53    195.59 o 
  -5   8  15       22.98       12.62     94.98 o 
  -4   8  15      128.86      -18.32     91.49 o 
  -3   8  15        5.09       56.71     62.78 o 
  -2   8  15      389.46      425.91     75.63 o 
  -1   8  15       22.89       -6.45     59.40 o 
   0   8  15       14.39      -25.30     91.36 o 
   1   8  15       46.99       36.79     73.91 o 
   2   8  15      439.89      526.84     99.04 o 
   3   8  15       90.91       30.97     75.41 o 
   4   8  15       67.35       51.71     92.21 o 
   5   8  15       97.78       82.59     82.91 o 
   6   8  15        6.41       45.74     71.39 o 
   7   8  15        1.44       76.39     80.21 o 
   8   8  15       21.64       32.76     78.67 o 
   9   8  15       25.20      153.05     86.52 o 
  -9   9  15        1.94        2.61     95.16 o 
  -8   9  15        0.44       26.58     91.23 o 
  -7   9  15      217.84      358.52    100.53 o 
  -6   9  15       51.33       13.61     98.65 o 
  -5   9  15      108.07      -51.28    130.67 o 
  -4   9  15       47.56     -164.57    178.20 o 
  -3   9  15      171.85      -32.65     92.67 o 
  -2   9  15        2.20     -107.69     71.79 o 
  -1   9  15      100.67      194.94     87.64 o 
   0   9  15       15.80       59.23     70.06 o 
   1   9  15       15.66       13.91    103.91 o 
   2   9  15       53.55      -46.67     74.15 o 
   3   9  15       40.44       44.17     77.99 o 
   4   9  15       48.44       21.94     76.21 o 
   5   9  15        9.68       76.63    120.98 o 
   6   9  15       62.13       87.98     81.89 o 
   7   9  15        0.16      -11.23     86.01 o 
   8   9  15        1.08       69.86     86.31 o 
  -8  10  15       80.08      -54.53    123.39 o 
  -7  10  15       14.71       23.79     93.17 o 
  -6  10  15      308.25      744.49    233.30 o 
  -5  10  15        1.50     -257.50    225.41 o 
  -4  10  15       46.37       67.13    111.57 o 
  -3  10  15       16.74     -164.87    109.91 o 
  -2  10  15       42.08      190.71    109.22 o 
  -1  10  15       30.25      106.68     79.41 o 
   0  10  15        0.26       -4.46     89.17 o 
   1  10  15        9.35       -6.96    102.01 o 
   2  10  15       21.62      -30.55     77.62 o 
   3  10  15       40.70      139.68     89.79 o 
   4  10  15        6.19      -84.97    144.27 o 
   5  10  15       38.45       75.14    125.09 o 
   6  10  15       12.52       99.89    115.82 o 
  -5  11  15       71.61     -170.57    117.75 o 
  -4  11  15       31.09       25.90    124.95 o 
  -3  11  15        0.45       47.55    136.68 o 
  -2  11  15        0.27       67.98    183.47 o 
  -1  11  15       18.19     -250.60    179.99 o 
   0  11  15       59.75       77.77    149.12 o 
   1  11  15        2.46      -30.98    155.76 o 
   2  11  15        0.23      -42.15     89.77 o 
   3  11  15        0.68      -34.25    148.17 o 
   4  11  15       39.44     -102.73     84.57 o 
 -12   0  16      285.38      224.04    151.12 o 
 -10   0  16      368.62      262.94    103.30 o 
  -8   0  16       67.68      198.14    111.07 o 
  -6   0  16       70.74       -5.97     63.07 o 
  -4   0  16      123.39      315.05     71.68 o 
  -2   0  16     4206.26     4088.59    284.65 o 
   0   0  16     5580.93     5339.70    360.47 o 
   2   0  16       86.90       99.43     54.12 o 
   4   0  16        4.78       42.57     81.78 o 
   6   0  16       31.18       47.61     57.36 o 
   8   0  16       34.07      -14.40     60.69 o 
  10   0  16       54.98       -8.01    113.60 o 
  12   0  16       45.20      250.81    165.24 o 
 -13   1  16      107.44      276.57    119.40 o 
 -12   1  16        3.33       23.84     85.70 o 
 -11   1  16      188.64      281.33    110.69 o 
 -10   1  16       42.96      -45.96     64.43 o 
  -9   1  16     1599.13     1684.26    123.12 o 
  -8   1  16     1593.52     1618.51    172.70 o 
  -7   1  16       76.07      128.13     57.21 o 
  -6   1  16      133.91       54.11     51.28 o 
  -5   1  16       31.01      105.31     49.72 o 
  -4   1  16       55.44       86.98     45.01 o 
  -3   1  16     1818.49     1795.91    107.38 o 
  -2   1  16      633.38      640.21     59.94 o 
  -1   1  16       14.79       27.42     37.83 o 
   0   1  16      748.17      732.44     59.22 o 
   1   1  16     2005.88     2033.03    111.48 o 
   2   1  16       50.61       93.03     38.84 o 
   3   1  16        1.74       20.35     52.49 o 
   4   1  16       20.41       -8.82     44.02 o 
   5   1  16        0.16       27.23     43.99 o 
   6   1  16      259.05      315.07     61.59 o 
   7   1  16      169.69       79.80     51.90 o 
   8   1  16       64.49       82.21     52.81 o 
   9   1  16        0.14      -75.45     74.13 o 
  10   1  16       37.86       -7.68     82.96 o 
  11   1  16        7.72       10.54    139.32 o 
  12   1  16        4.80       47.00    160.60 o 
 -13   2  16        0.71      -19.47     91.03 o 
 -12   2  16      292.42       99.53    106.72 o 
 -11   2  16       80.49      141.75     84.03 o 
 -10   2  16        2.86      107.36     81.04 o 
  -9   2  16     1253.25     1141.21    102.16 o 
  -8   2  16      516.14      615.06     78.41 o 
  -7   2  16       82.25       88.56     54.09 o 
  -6   2  16      209.66      310.22     58.72 o 
  -5   2  16      334.56      194.14     53.05 o 
  -4   2  16       41.30       85.03     54.42 o 
  -3   2  16      806.67      787.47     70.02 o 
  -2   2  16     3211.15     2851.02    150.77 o 
  -1   2  16       53.29       85.71     43.60 o 
   0   2  16      854.10     1032.62     73.26 o 
   1   2  16        4.15       -2.67     44.97 o 
   2   2  16      355.85      342.94     48.24 o 
   3   2  16       50.47       28.69     43.34 o 
   4   2  16        9.08      -19.10     38.53 o 
   5   2  16      254.74      300.77     56.95 o 
   6   2  16      100.91       47.58     43.21 o 
   7   2  16       16.20      -55.96     49.03 o 
   8   2  16       51.25       -8.29     66.93 o 
   9   2  16       21.49        4.92     75.18 o 
  10   2  16        0.10       47.27     82.81 o 
  11   2  16        1.21     -108.42    117.19 o 
  12   2  16        1.43      -48.69    149.01 o 
 -13   3  16       21.44       77.34    113.51 o 
 -12   3  16        0.03        3.32     89.37 o 
 -11   3  16      442.10      423.17    101.37 o 
 -10   3  16      992.59      954.34    120.97 o 
  -9   3  16      549.33      462.17     90.71 o 
  -8   3  16        2.01      -56.38     55.66 o 
  -7   3  16       32.60       38.78     56.76 o 
  -6   3  16      284.12      214.81     57.37 o 
  -5   3  16      110.70      185.45     53.10 o 
  -4   3  16      291.52      422.25    102.73 o 
  -3   3  16      493.07      565.25     87.39 o 
  -2   3  16      647.75      733.12     69.28 o 
  -1   3  16       63.37       70.61     43.72 o 
   0   3  16      314.13      466.47     63.53 o 
   1   3  16      466.68      457.45     77.69 o 
   2   3  16      393.58      299.67     47.01 o 
   3   3  16      112.33      147.83     42.42 o 
   4   3  16      190.65      241.48     46.25 o 
   5   3  16      258.90      255.54     48.09 o 
   6   3  16      274.93      192.20     47.23 o 
   7   3  16      111.17      145.88     58.42 o 
   8   3  16       76.59       41.18     73.83 o 
   9   3  16      201.22      110.10    130.78 o 
  10   3  16       83.20       77.75     85.12 o 
  11   3  16       25.07       27.10     88.72 o 
  12   3  16        5.13       16.86    174.72 o 
 -13   4  16        1.10      -31.88     99.45 o 
 -12   4  16      228.45      126.24     95.96 o 
 -11   4  16       41.57       -2.89     83.91 o 
 -10   4  16       13.63      120.38    102.10 o 
  -9   4  16      278.84      308.76     87.30 o 
  -8   4  16       68.86       31.22     73.01 o 
  -7   4  16      619.54      573.98     88.30 o 
  -6   4  16       26.26       43.95     56.49 o 
  -5   4  16       89.55      108.72     57.31 o 
  -4   4  16       15.86       11.93     59.80 o 
  -3   4  16       75.35       10.14     47.26 o 
  -2   4  16     1452.53     1692.40    124.44 o 
  -1   4  16     2143.00     2156.16    146.60 o 
   0   4  16        7.70       38.04     56.16 o 
   1   4  16       73.54       87.96     52.43 o 
   2   4  16      104.09       97.09     48.55 o 
   3   4  16      140.42      170.33     46.83 o 
   4   4  16      215.01      215.53     47.91 o 
   5   4  16      597.74      592.72     61.88 o 
   6   4  16       10.41      -15.86     50.28 o 
   7   4  16       20.41       34.85     55.84 o 
   8   4  16        3.20      -41.24     58.19 o 
   9   4  16       28.92      101.83     69.51 o 
  10   4  16       37.72       89.24     86.72 o 
  11   4  16        7.39      -27.82     88.87 o 
 -12   5  16        5.01      108.58     98.85 o 
 -11   5  16       55.62       93.17     94.70 o 
 -10   5  16      243.21      246.81     93.98 o 
  -9   5  16      119.61      123.76    150.02 o 
  -8   5  16       10.78      -34.50     60.19 o 
  -7   5  16       12.86      -62.38     63.82 o 
  -6   5  16      599.09      634.33     72.09 o 
  -5   5  16        2.06       32.64     51.96 o 
  -4   5  16      320.94      357.25     58.21 o 
  -3   5  16      133.39      209.31     60.93 o 
  -2   5  16      554.26      489.17     74.30 o 
  -1   5  16        3.34      -74.29     49.53 o 
   0   5  16       12.96       38.93     51.37 o 
   1   5  16        8.55        0.14     52.68 o 
   2   5  16       26.95      133.48     75.56 o 
   3   5  16       25.84      -36.82     47.57 o 
   4   5  16     1103.79     1137.82     86.03 o 
   5   5  16       73.39       98.55     55.83 o 
   6   5  16      313.70      304.50    101.28 o 
   7   5  16      160.21      178.37     67.99 o 
   8   5  16      380.15      360.17     78.48 o 
   9   5  16       20.49       41.21     70.93 o 
  10   5  16       11.20      149.20     78.79 o 
  11   5  16        2.27      109.89    104.20 o 
 -12   6  16       59.18       54.97    149.97 o 
 -11   6  16       46.45      -89.24     89.69 o 
 -10   6  16        0.72     -129.90     86.60 o 
  -9   6  16      123.80       55.38    141.49 o 
  -8   6  16       59.82       -0.04     82.66 o 
  -7   6  16      357.83      283.19     67.92 o 
  -6   6  16        4.78       62.60     68.77 o 
  -5   6  16      254.22      134.10     57.57 o 
  -4   6  16       49.64       83.37     63.11 o 
  -3   6  16        2.16       43.38     57.19 o 
  -2   6  16      190.38      230.66     64.88 o 
  -1   6  16      689.99      801.44     86.63 o 
   0   6  16      255.34      285.38     65.15 o 
   1   6  16      856.59      841.70     89.54 o 
   2   6  16      278.08       99.70     57.76 o 
   3   6  16        0.15       50.79     55.12 o 
   4   6  16       14.59      -14.96     77.67 o 
   5   6  16      275.12      343.98     70.01 o 
   6   6  16      222.49      146.98     67.73 o 
   7   6  16        1.47      -39.19     64.25 o 
   8   6  16       42.62      -32.61     70.58 o 
   9   6  16       73.52       45.49     75.67 o 
  10   6  16        8.20       33.06     79.59 o 
 -11   7  16      130.88       -6.75    117.84 o 
 -10   7  16      569.96      623.08     99.06 o 
  -9   7  16       58.29       60.25     75.20 o 
  -8   7  16        0.62       63.97     82.53 o 
  -7   7  16      271.28      177.15     69.57 o 
  -6   7  16      262.20      159.82    102.54 o 
  -5   7  16       42.15       39.79    131.31 o 
  -4   7  16      321.90      373.94     75.66 o 
  -3   7  16       12.29       17.18     61.09 o 
  -2   7  16       50.01        0.56     56.13 o 
  -1   7  16      455.08      544.96    109.52 o 
   0   7  16      302.23      278.06     69.97 o 
   1   7  16      601.92      515.11     77.50 o 
   2   7  16        0.37      -83.56     58.70 o 
   3   7  16      138.31      162.55     75.62 o 
   4   7  16        0.26       45.58     76.29 o 
   5   7  16        1.28      -24.80     73.73 o 
   6   7  16       56.20       33.58     66.45 o 
   7   7  16       14.38      111.40     76.73 o 
   8   7  16        5.49       29.05     80.49 o 
   9   7  16        4.11      132.01     90.54 o 
  10   7  16        0.47      -65.75     83.92 o 
 -10   8  16        9.25       49.60     86.19 o 
  -9   8  16      249.39      255.36     84.84 o 
  -8   8  16       65.70      181.72     94.09 o 
  -7   8  16       54.20       47.15    106.92 o 
  -6   8  16        0.06        8.42    105.90 o 
  -5   8  16      146.39      -11.70    101.23 o 
  -4   8  16       22.84      -66.05     96.06 o 
  -3   8  16       26.90      -94.67     63.12 o 
  -2   8  16      929.52      779.14     94.42 o 
  -1   8  16      155.44      139.29     66.60 o 
   0   8  16       24.94      -45.82     83.78 o 
   1   8  16        0.23      -65.64     59.19 o 
   2   8  16       65.11       18.78     78.15 o 
   3   8  16        0.72       74.20     74.77 o 
   4   8  16        1.78      -53.78     73.17 o 
   5   8  16       13.94       22.65     80.36 o 
   6   8  16      119.71      152.36    120.45 o 
   7   8  16       47.83      143.07     86.88 o 
   8   8  16       23.09       69.94     78.64 o 
   9   8  16        2.51       -0.27     81.39 o 
  -9   9  16       51.95      -18.30     95.76 o 
  -8   9  16        3.08       27.49     94.85 o 
  -7   9  16        7.44      -93.70     89.38 o 
  -6   9  16      107.88      239.47    168.82 o 
  -5   9  16        8.41        0.46    101.54 o 
  -4   9  16        9.58      -27.10    102.28 o 
  -3   9  16      203.66       45.48    166.61 o 
  -2   9  16       24.63      -54.90     70.02 o 
  -1   9  16        2.06      -31.30     67.14 o 
   0   9  16        2.23      -97.10     64.74 o 
   1   9  16       59.08       28.86     84.74 o 
   2   9  16       25.78      -25.10     79.39 o 
   3   9  16       29.38      -10.41     74.62 o 
   4   9  16        0.41       -4.60     79.11 o 
   5   9  16      121.17      160.35    111.92 o 
   6   9  16      136.74      205.33    112.55 o 
   7   9  16       34.60     -122.82     81.88 o 
  -7  10  16        4.11     -104.00     95.76 o 
  -6  10  16        2.51      -22.11    164.82 o 
  -5  10  16       10.67     -156.25    210.66 o 
  -4  10  16      134.41       27.43    111.83 o 
  -3  10  16       14.62     -134.59    102.02 o 
  -2  10  16       76.38      162.00    107.32 o 
  -1  10  16      184.33      179.07     84.88 o 
   0  10  16      126.01      126.35     95.34 o 
   1  10  16        2.00       31.54     94.26 o 
   2  10  16       20.87       12.01    115.71 o 
   3  10  16        7.56        5.32     89.48 o 
   4  10  16       11.80      103.07     91.68 o 
   5  10  16        0.58      -39.47    153.33 o 
   6  10  16      164.97      208.34    108.32 o 
  -4  11  16        0.18       31.46    147.64 o 
  -3  11  16      178.94       97.90    123.97 o 
  -2  11  16        0.85      252.71    197.07 o 
  -1  11  16        8.29     -115.29    178.31 o 
   0  11  16        0.31       50.39    102.94 o 
   1  11  16       13.62      -79.89    124.14 o 
   2  11  16        9.86     -153.02    111.49 o 
   3  11  16       13.27      124.74     94.95 o 
 -13   0  17        1.81      140.16    180.42 o 
 -11   0  17       91.65      215.49    108.47 o 
  -9   0  17        2.53      -81.11     85.13 o 
  -7   0  17     2036.18     2101.75    439.13 o 
  -3   0  17     6142.78     5721.56    389.65 o 
  -1   0  17      400.19      372.41     69.26 o 
   1   0  17     1670.39     1773.37    143.52 o 
   3   0  17      930.66      848.33    139.74 o 
   5   0  17       32.11     -104.64     69.76 o 
   7   0  17       12.65      -42.15     79.46 o 
   9   0  17        0.59       18.47     73.09 o 
  11   0  17      167.44      135.10    133.63 o 
 -13   1  17        7.53      -13.87    112.12 o 
 -12   1  17      721.76      845.30    119.05 o 
 -11   1  17       15.97        7.24     79.29 o 
 -10   1  17       27.29       47.33     65.42 o 
  -9   1  17        0.62       49.42     63.28 o 
  -8   1  17        6.16       -1.19     56.04 o 
  -7   1  17       47.44      -24.39     71.79 o 
  -6   1  17     2205.76     2358.02    141.65 o 
  -5   1  17      748.96      778.08     75.29 o 
  -4   1  17       44.52       76.78     67.72 o 
  -3   1  17      678.62      727.20     66.20 o 
  -2   1  17     2118.76     2139.23    120.38 o 
  -1   1  17       51.50      -27.47     38.30 o 
   0   1  17      448.10      456.26     51.50 o 
   1   1  17        0.52      -15.35     55.70 o 
   2   1  17     1288.54     1423.38    104.14 o 
   3   1  17      115.82      193.25     53.95 o 
   4   1  17      464.41      445.28     62.38 o 
   5   1  17      217.85      209.95     55.28 o 
   6   1  17       10.15        4.94     48.46 o 
   7   1  17       36.80       21.13     52.33 o 
   8   1  17       10.57       33.85     55.97 o 
   9   1  17       23.02      -73.20     74.44 o 
  10   1  17      109.52       45.62    154.17 o 
  11   1  17        0.53      -10.33    149.22 o 
  12   1  17        1.40      214.35    167.77 o 
 -13   2  17        1.48       14.19     95.93 o 
 -12   2  17      117.55      207.67     93.57 o 
 -11   2  17      499.51      388.45     94.73 o 
 -10   2  17      331.87      357.98     91.93 o 
  -9   2  17        7.14       15.50     63.58 o 
  -8   2  17       11.86       47.50     62.25 o 
  -7   2  17       30.57       -2.55     54.83 o 
  -6   2  17      171.85      101.65     53.27 o 
  -5   2  17     7075.29     7138.75    646.82 o 
  -4   2  17      101.69      125.40     50.11 o 
  -3   2  17     1736.14     1969.12    118.78 o 
  -2   2  17      116.68       33.51     44.17 o 
  -1   2  17        4.47       -5.80     40.23 o 
   0   2  17       60.91       78.90     64.56 o 
   1   2  17      121.40      241.48     56.74 o 
   2   2  17      903.56      939.42    167.37 o 
   3   2  17      163.08      176.98     46.93 o 
   4   2  17       22.97      -35.24     45.10 o 
   5   2  17        0.77      -62.93     41.95 o 
   6   2  17       36.41       43.93     53.15 o 
   7   2  17       29.95       28.85     52.14 o 
   8   2  17       44.26       67.97     77.81 o 
   9   2  17        0.99       88.99     81.18 o 
  10   2  17        6.42       54.10     82.34 o 
  11   2  17       19.36       63.44    145.85 o 
  12   2  17       86.31      118.24    185.47 o 
 -13   3  17       46.92       87.54    101.10 o 
 -12   3  17      120.02       57.31    115.69 o 
 -11   3  17        2.93     -118.46     78.97 o 
 -10   3  17       38.38       61.53     82.58 o 
  -9   3  17      284.15      402.95     90.52 o 
  -8   3  17      102.33       50.82     59.78 o 
  -7   3  17       62.87      172.28     61.09 o 
  -6   3  17     1969.56     1816.71    119.32 o 
  -5   3  17      301.29      431.09     61.36 o 
  -4   3  17      200.83      229.78     54.24 o 
  -3   3  17      281.80      234.55     52.71 o 
  -2   3  17      437.60      492.08     71.82 o 
  -1   3  17       81.35       73.52     58.18 o 
   0   3  17        0.33       -8.02     46.74 o 
   1   3  17       21.16       18.11     51.43 o 
   2   3  17      364.68      288.88     49.36 o 
   3   3  17      237.35      233.98     57.18 o 
   4   3  17     1143.73      979.52     75.19 o 
   5   3  17      214.81      335.66     53.90 o 
   6   3  17        0.95       22.13     42.86 o 
   7   3  17        0.12      103.09     73.08 o 
   8   3  17        7.02       -9.41     74.36 o 
   9   3  17       30.71      -22.10     76.60 o 
  10   3  17        3.27      -37.45     85.75 o 
  11   3  17        0.05       64.87     93.07 o 
 -12   4  17       86.66      159.59    137.50 o 
 -11   4  17       54.07        9.65     83.69 o 
 -10   4  17      644.55      770.40    113.64 o 
  -9   4  17       25.02      -38.81     92.06 o 
  -8   4  17       33.90      134.31     76.20 o 
  -7   4  17        2.52      -23.62     55.55 o 
  -6   4  17      474.87      451.40     66.85 o 
  -5   4  17      642.48      782.40     76.78 o 
  -4   4  17     1906.21     1861.62    118.19 o 
  -3   4  17      265.26      289.70     57.38 o 
  -2   4  17       60.33       28.11     72.85 o 
  -1   4  17       23.57        0.40     51.76 o 
   0   4  17       28.61      -35.74     51.91 o 
   1   4  17       33.13       28.43     56.44 o 
   2   4  17       52.69      111.32     55.37 o 
   3   4  17      895.05      868.05    114.29 o 
   4   4  17        9.93      -30.59     42.18 o 
   5   4  17      127.77       78.31     46.99 o 
   6   4  17        5.54       41.58     53.62 o 
   7   4  17        1.41      -25.93     59.65 o 
   8   4  17        1.10      115.27     66.33 o 
   9   4  17        0.06       42.30     83.94 o 
  10   4  17       58.78      104.86     93.62 o 
  11   4  17       71.31      206.62    100.13 o 
 -12   5  17      352.59      325.60    108.86 o 
 -11   5  17      251.29      240.30     96.56 o 
 -10   5  17       38.50       14.52     84.48 o 
  -9   5  17      121.11       62.22     97.73 o 
  -8   5  17       79.12       51.60    113.55 o 
  -7   5  17      507.75      465.67     88.80 o 
  -6   5  17      324.79      311.68     64.75 o 
  -5   5  17        9.53       15.68     53.06 o 
  -4   5  17        6.82       50.51     62.86 o 
  -3   5  17      626.67      740.69     87.23 o 
  -2   5  17      192.59       79.02     59.94 o 
  -1   5  17       62.82       83.98     58.10 o 
   0   5  17       18.31     -104.32    101.69 o 
   1   5  17     1054.83     1001.77    109.44 o 
   2   5  17      703.58      835.71     88.20 o 
   3   5  17     1592.92     1670.28    127.23 o 
   4   5  17      103.41       83.08     50.47 o 
   5   5  17      238.33      238.76     64.76 o 
   6   5  17       41.37       42.50     59.88 o 
   7   5  17        0.50       15.17     65.43 o 
   8   5  17       16.93       33.12     94.98 o 
   9   5  17       14.03       27.11     70.15 o 
  10   5  17       14.71       12.98     98.55 o 
 -11   6  17        0.24      -20.78     93.89 o 
 -10   6  17      357.64      259.22    171.39 o 
  -9   6  17       22.77       68.64     86.01 o 
  -8   6  17       54.89      -58.01     65.89 o 
  -7   6  17       42.43       92.27     62.68 o 
  -6   6  17       12.46       88.28     72.91 o 
  -5   6  17      665.01      693.08     89.97 o 
  -4   6  17     1378.78     1534.12    146.16 o 
  -3   6  17      111.24      149.24     65.11 o 
  -2   6  17       25.99        4.64     78.04 o 
  -1   6  17        8.73      -41.44     78.12 o 
   0   6  17       73.84       37.58     60.71 o 
   1   6  17       43.51       -9.88     60.21 o 
   2   6  17     1544.48     1485.46    321.84 o 
   3   6  17      164.82      164.41     73.92 o 
   4   6  17      125.91       80.67     74.43 o 
   5   6  17       22.37        5.68    171.98 o 
   6   6  17       75.98       34.39     65.47 o 
   7   6  17        0.38       42.46     69.25 o 
   8   6  17       26.11      116.38     77.83 o 
   9   6  17        0.09       26.29     77.44 o 
  10   6  17       29.71        3.57     78.55 o 
 -10   7  17        0.71       33.95     95.68 o 
  -9   7  17      177.79      300.54    110.86 o 
  -8   7  17        0.61       43.00    105.44 o 
  -7   7  17      129.96      125.19     83.29 o 
  -6   7  17       34.73      105.78    125.62 o 
  -5   7  17      125.63      189.61    305.40 o 
  -4   7  17       26.62       12.59     67.21 o 
  -3   7  17      128.93      165.86     69.00 o 
  -2   7  17       25.82      108.22     65.49 o 
  -1   7  17       30.63      -89.76     59.84 o 
   0   7  17        3.94      -84.06     56.04 o 
   1   7  17      425.35      363.29     87.32 o 
   2   7  17      346.59      457.42     98.75 o 
   3   7  17      408.36      570.71    101.62 o 
   4   7  17       23.18       13.46     75.22 o 
   5   7  17       53.75       45.66     77.31 o 
   6   7  17       14.86      -14.27     74.51 o 
   7   7  17        1.30      -50.24     69.02 o 
   8   7  17       10.70       34.05     78.30 o 
   9   7  17       26.26       12.88     77.83 o 
  -9   8  17        1.48       61.84     89.98 o 
  -8   8  17       88.29       24.60     88.35 o 
  -7   8  17        1.06       40.95     89.68 o 
  -6   8  17        2.50      -62.04    102.91 o 
  -5   8  17        2.48      -64.84     99.05 o 
  -4   8  17      713.37      708.17    128.98 o 
  -3   8  17       24.00      -34.10     86.68 o 
  -2   8  17       12.63      -88.16     63.07 o 
  -1   8  17       36.04      126.18     71.15 o 
   0   8  17       21.50      -19.02     63.61 o 
   1   8  17       55.30       83.26     68.13 o 
   2   8  17      152.08      119.71    117.61 o 
   3   8  17       64.05      108.56     80.40 o 
   4   8  17       23.99     -131.59    100.64 o 
   5   8  17        3.54        0.46     81.22 o 
   6   8  17      125.44      112.72     84.80 o 
   7   8  17       11.26     -131.38    106.96 o 
   8   8  17        0.02      -12.16     92.24 o 
  -8   9  17        6.53      152.08     99.73 o 
  -7   9  17       22.08       40.81     95.31 o 
  -6   9  17       73.76      117.03    114.85 o 
  -5   9  17      107.61      131.62    108.99 o 
  -4   9  17        0.20      -89.54    102.13 o 
  -3   9  17        4.20      -24.94    100.26 o 
  -2   9  17      100.94       22.37     74.52 o 
  -1   9  17        1.12       -2.80     94.52 o 
   0   9  17       28.51       76.02     75.77 o 
   1   9  17      128.39       94.82     86.36 o 
   2   9  17       65.11      -10.33     98.22 o 
   3   9  17      119.01      119.25     92.74 o 
   4   9  17       37.40      -13.27    176.62 o 
   5   9  17        0.85       -0.72    108.33 o 
   6   9  17       18.10      -60.07     83.48 o 
   7   9  17        1.27        5.21    139.00 o 
  -6  10  17        1.96     -107.58    164.50 o 
  -5  10  17       32.88      -84.68    113.94 o 
  -4  10  17       40.03       93.12    138.16 o 
  -3  10  17      142.26       15.26    104.54 o 
  -2  10  17       15.20     -238.60    210.66 o 
  -1  10  17       19.97      157.12     96.85 o 
   0  10  17        6.71      -89.61     97.69 o 
   1  10  17        1.13      -62.21     92.91 o 
   2  10  17       15.50       -6.53    114.45 o 
   3  10  17        2.36      -24.04     86.21 o 
   4  10  17       72.22      -82.58     75.26 o 
   5  10  17      117.61       86.62     94.75 o 
  -3  11  17       38.67      178.27    132.79 o 
  -2  11  17      100.62      175.99    180.84 o 
  -1  11  17        1.45     -103.49    194.96 o 
   0  11  17       19.18      -44.01    104.41 o 
   1  11  17        3.56      -39.29    269.88 o 
   2  11  17       11.25       30.23    109.41 o 
 -12   0  18       49.59     -162.71    166.08 o 
 -10   0  18      235.28       95.42     96.03 o 
  -8   0  18     5066.61     5275.88    559.58 o 
  -6   0  18     1171.45      985.12    127.56 o 
  -4   0  18       26.97       40.68     68.65 o 
  -2   0  18     1094.28     1264.67    131.94 o 
   0   0  18      212.92      281.73     69.64 o 
   2   0  18      960.90      913.02    110.12 o 
   4   0  18       20.36       14.96     86.20 o 
   6   0  18      398.18      361.88    108.54 o 
   8   0  18       16.64       57.12     95.06 o 
 -13   1  18        1.94       53.85    139.63 o 
 -12   1  18       16.16      -22.20     87.32 o 
 -11   1  18       94.10       80.88     90.31 o 
 -10   1  18      158.24      170.16     74.23 o 
  -9   1  18     1892.96     1921.85    179.61 o 
  -8   1  18      481.27      475.09    110.86 o 
  -7   1  18      925.38      829.13     87.76 o 
  -6   1  18       34.87      -55.11     59.05 o 
  -5   1  18     1235.68     1274.73     96.48 o 
  -4   1  18       16.88      -10.23     45.37 o 
  -3   1  18      820.22      670.82     66.29 o 
  -2   1  18       13.00       -5.74     42.56 o 
  -1   1  18      154.39      194.52     58.77 o 
   0   1  18       12.03       11.96     41.16 o 
   1   1  18      544.81      496.58     66.41 o 
   2   1  18      370.38      419.77     63.74 o 
   3   1  18       18.86       87.51     54.26 o 
   4   1  18       12.91       25.73     63.28 o 
   5   1  18       58.09      -29.83     59.19 o 
   6   1  18       21.62       31.59     49.94 o 
   7   1  18      169.04      126.43     59.46 o 
   8   1  18       17.05      -39.03     56.97 o 
   9   1  18       37.42       77.01     85.26 o 
  10   1  18        0.39      193.27    138.26 o 
  11   1  18       16.53       55.22    150.70 o 
 -12   2  18       80.01      143.81     96.29 o 
 -11   2  18        3.21       42.48     85.05 o 
 -10   2  18      147.57       84.89     78.94 o 
  -9   2  18       14.91      108.66     68.95 o 
  -8   2  18      963.50      950.53     94.20 o 
  -7   2  18      193.45      252.27     95.77 o 
  -6   2  18      276.61      259.13     61.38 o 
  -5   2  18        2.80        5.83     50.36 o 
  -4   2  18       83.70      104.75     52.46 o 
  -3   2  18        0.29        9.77     49.39 o 
  -2   2  18     1307.87     1349.43     93.31 o 
  -1   2  18     1192.01     1164.12     84.17 o 
   0   2  18     1759.88     1684.58    121.56 o 
   1   2  18       21.31      -29.98     49.63 o 
   2   2  18      124.28      241.51     66.62 o 
   3   2  18        0.03      -21.56     47.23 o 
   4   2  18        1.50      -23.87     43.00 o 
   5   2  18      102.28       89.10     53.00 o 
   6   2  18       15.49       -6.37     52.02 o 
   7   2  18       11.23      -50.51     55.89 o 
   8   2  18       29.70        8.03     78.57 o 
   9   2  18        1.63      -77.48     74.94 o 
  10   2  18       19.13     -111.77     81.75 o 
  11   2  18        6.77       72.50    156.81 o 
 -12   3  18       19.57      135.63     95.90 o 
 -11   3  18       35.22       73.70     88.42 o 
 -10   3  18      199.67      183.82     88.84 o 
  -9   3  18     1616.30     1479.70    179.64 o 
  -8   3  18        8.43       23.12     91.56 o 
  -7   3  18       88.27       79.49     61.59 o 
  -6   3  18      594.53      498.29    107.55 o 
  -5   3  18      129.47      169.06     55.38 o 
  -4   3  18       21.37       85.88     50.95 o 
  -3   3  18      482.56      632.67     71.06 o 
  -2   3  18      940.53     1092.54    100.21 o 
  -1   3  18        7.25       46.09     53.37 o 
   0   3  18       43.74       48.10     49.17 o 
   1   3  18       16.35      -34.63     50.17 o 
   2   3  18        7.66       -6.00     51.57 o 
   3   3  18        4.87       14.39     44.95 o 
   4   3  18       35.50       -7.36     52.43 o 
   5   3  18       17.53      106.53     46.66 o 
   6   3  18      342.83      264.93     53.11 o 
   7   3  18       55.48       51.58     76.63 o 
   8   3  18      125.53      127.22     82.59 o 
   9   3  18        0.08     -118.25     78.83 o 
  10   3  18       10.35        1.24     86.64 o 
  11   3  18        0.55     -109.09     94.14 o 
 -12   4  18       52.45       63.65    106.86 o 
 -11   4  18       83.31      100.31     93.38 o 
 -10   4  18       96.24       76.51    128.86 o 
  -9   4  18      263.57      346.67     97.63 o 
  -8   4  18      272.33      258.28     81.63 o 
  -7   4  18      648.81      701.20     93.38 o 
  -6   4  18      296.71      449.87     68.79 o 
  -5   4  18       27.81       18.40     52.28 o 
  -4   4  18        6.28       19.03     52.81 o 
  -3   4  18       10.35       -5.47     62.55 o 
  -2   4  18       52.09       85.28     56.33 o 
  -1   4  18      829.41     1023.67    113.42 o 
   0   4  18     1246.55     1401.98    114.90 o 
   1   4  18      468.05      372.54     67.37 o 
   2   4  18      284.97      214.12     60.51 o 
   3   4  18        0.48       -4.91     64.73 o 
   4   4  18      178.69      164.87     51.97 o 
   5   4  18       69.78       81.83     51.16 o 
   6   4  18       46.94      123.25     61.20 o 
   7   4  18      107.07       27.84     62.00 o 
   8   4  18      181.29      154.34     91.55 o 
   9   4  18       58.14       40.66     89.26 o 
  10   4  18        6.29      -62.84     83.74 o 
 -11   5  18       33.94       15.64     88.97 o 
 -10   5  18      520.49      261.63     97.07 o 
  -9   5  18      665.56      657.99    116.90 o 
  -8   5  18      113.98      142.00     79.93 o 
  -7   5  18       94.65      156.55     65.31 o 
  -6   5  18      393.38      371.90    130.66 o 
  -5   5  18       12.75      -20.21     65.74 o 
  -4   5  18       16.38       -3.93     81.89 o 
  -3   5  18       28.28       22.73     62.73 o 
  -2   5  18      976.36     1169.53    119.42 o 
  -1   5  18      237.41      134.41     65.54 o 
   0   5  18      932.84      998.10    100.32 o 
   1   5  18      372.37      306.18     68.32 o 
   2   5  18       60.89       36.28     57.90 o 
   3   5  18      105.60      117.52     73.15 o 
   4   5  18        0.45      -57.00     57.83 o 
   5   5  18       59.89        4.49     60.36 o 
   6   5  18        6.35      117.12     63.78 o 
   7   5  18        0.39      -38.70     63.86 o 
   8   5  18       26.32       39.01     67.65 o 
   9   5  18       26.05       24.56     98.53 o 
  10   5  18        3.15      107.97    123.72 o 
 -11   6  18       34.58       95.22    102.19 o 
 -10   6  18       13.87      -29.51     90.58 o 
  -9   6  18      297.29      212.29     97.63 o 
  -8   6  18        8.67      -47.12     78.83 o 
  -7   6  18      682.55      655.94     86.77 o 
  -6   6  18       34.23      -40.59     86.54 o 
  -5   6  18        4.80       12.70     67.72 o 
  -4   6  18        0.16      -34.75     63.51 o 
  -3   6  18        0.31       33.80     65.59 o 
  -2   6  18       99.88      -63.11     62.27 o 
  -1   6  18      999.70      986.34    114.95 o 
   0   6  18        6.08      -83.87     55.92 o 
   1   6  18      114.25       28.87     71.24 o 
   2   6  18        1.31      -45.47     57.39 o 
   3   6  18      242.38      273.41     69.91 o 
   4   6  18       72.27      134.00     81.52 o 
   5   6  18        1.73       60.89    128.88 o 
   6   6  18       51.50       13.32     77.26 o 
   7   6  18        1.20        4.46     70.54 o 
   8   6  18      130.26      136.05     78.73 o 
   9   6  18       21.52       -3.73     80.28 o 
 -10   7  18       96.41      171.69    108.73 o 
  -9   7  18       54.47      129.65     94.72 o 
  -8   7  18      151.17      164.05     88.30 o 
  -7   7  18       26.34      111.32     85.71 o 
  -6   7  18      147.05      211.61    143.21 o 
  -5   7  18       14.03       65.37    112.55 o 
  -4   7  18        1.19      -91.79     77.62 o 
  -3   7  18       45.07       62.82     67.98 o 
  -2   7  18      275.56      300.66     79.03 o 
  -1   7  18        0.44       -3.10     64.73 o 
   0   7  18        8.36      -61.55     64.04 o 
   1   7  18       17.65       12.33     68.54 o 
   2   7  18       82.78       36.81     68.20 o 
   3   7  18       33.33      -30.31     77.58 o 
   4   7  18        5.36       23.62    107.28 o 
   5   7  18       17.48      -17.69     76.39 o 
   6   7  18       95.76      155.14    117.40 o 
   7   7  18        0.07      -29.48     85.31 o 
   8   7  18        0.50       86.61     77.59 o 
  -9   8  18       25.24       62.11    101.29 o 
  -8   8  18       38.79       88.23     92.48 o 
  -7   8  18       22.07       42.87     84.22 o 
  -6   8  18        0.16      -22.08    107.15 o 
  -5   8  18       69.57      100.47    102.44 o 
  -4   8  18        6.20      182.93    108.86 o 
  -3   8  18        0.65      -25.43     68.61 o 
  -2   8  18       36.22       24.40     72.08 o 
  -1   8  18      102.37       51.12     73.42 o 
   0   8  18      144.67       -7.97     70.22 o 
   1   8  18      143.47       97.43     73.48 o 
   2   8  18       35.73     -108.98     72.65 o 
   3   8  18        1.08      -55.98     81.86 o 
   4   8  18        1.96       68.34     91.68 o 
   5   8  18       11.39      -11.43     79.30 o 
   6   8  18       65.62      153.14     88.32 o 
   7   8  18        1.54       -2.22     89.34 o 
  -7   9  18      116.16       26.28     95.90 o 
  -6   9  18       17.77       71.56    109.43 o 
  -5   9  18       57.88       19.40    141.32 o 
  -4   9  18        0.39        3.53    107.26 o 
  -3   9  18        3.54      -86.90     96.59 o 
  -2   9  18        2.70      -40.44     74.15 o 
  -1   9  18        0.84       45.12    105.42 o 
   0   9  18      366.05      413.46    110.12 o 
   1   9  18      156.91      133.94     97.37 o 
   2   9  18        0.68      -47.26     88.56 o 
   3   9  18        1.76      -95.86     78.73 o 
   4   9  18        2.03      145.39     93.22 o 
   5   9  18       45.82      -48.20     82.39 o 
   6   9  18       16.45       32.48     91.65 o 
  -5  10  18        0.35       50.52    173.78 o 
  -4  10  18       66.79      122.82    120.35 o 
  -3  10  18        0.14     -162.93    108.62 o 
  -2  10  18       74.35      -33.68    107.40 o 
  -1  10  18       12.41     -135.59     90.39 o 
   0  10  18        0.91        5.76    107.91 o 
   1  10  18       18.48       41.17    100.54 o 
   2  10  18        7.43      -24.48     98.01 o 
   3  10  18       17.55      -75.03    115.50 o 
   4  10  18        9.00      -24.99     94.49 o 
 -11   0  19     2016.42     2349.71    781.83 o 
  -9   0  19      297.42      293.38    104.40 o 
  -7   0  19      121.50      205.30     86.21 o 
  -5   0  19     2390.15     2110.28    195.59 o 
  -3   0  19     2072.05     2055.62    211.08 o 
  -1   0  19      222.56      212.52     70.26 o 
   1   0  19        5.29        8.57     60.50 o 
   3   0  19      290.87      228.47    106.23 o 
   5   0  19      208.29      163.13    107.28 o 
   7   0  19       26.51      -39.83     96.53 o 
 -12   1  19      762.26      751.50    118.95 o 
 -11   1  19       75.27      172.29    104.20 o 
 -10   1  19        2.09       29.90     71.28 o 
  -9   1  19      152.09      107.71     71.33 o 
  -8   1  19      206.96      232.29     80.89 o 
  -7   1  19        0.23       70.63     61.18 o 
  -6   1  19      231.15      245.47     76.14 o 
  -5   1  19       69.69       61.42     53.02 o 
  -4   1  19      127.49      142.32     96.50 o 
  -3   1  19      538.99      441.34     59.52 o 
  -2   1  19      583.21      650.98     67.19 o 
  -1   1  19        4.54       19.40     43.48 o 
   0   1  19       20.16       50.19     52.70 o 
   1   1  19        3.20       -1.39     53.47 o 
   2   1  19       38.94       28.94     63.55 o 
   3   1  19       41.10      137.21     71.32 o 
   4   1  19      312.29      215.20     89.26 o 
   5   1  19       72.05      100.29     67.73 o 
   6   1  19       40.07       41.42     65.21 o 
   7   1  19        1.21       35.38     54.69 o 
   8   1  19       14.88      -16.07     75.70 o 
   9   1  19        9.63        1.38     85.99 o 
  10   1  19       14.79      330.06    154.28 o 
  11   1  19        1.93       10.96    142.48 o 
 -12   2  19       12.73       75.61     92.96 o 
 -11   2  19      319.33      267.46    107.60 o 
 -10   2  19      115.66       67.36     84.70 o 
  -9   2  19      286.79      336.40     77.19 o 
  -8   2  19        6.15       98.62     75.66 o 
  -7   2  19      109.33      194.60     66.68 o 
  -6   2  19      493.99      416.52     69.71 o 
  -5   2  19     1116.68     1080.87     90.57 o 
  -4   2  19     1062.03     1098.55     90.76 o 
  -3   2  19     3115.05     3222.72    174.16 o 
  -2   2  19       36.89       67.93     50.42 o 
  -1   2  19        1.07      -25.68     95.87 o 
   0   2  19        3.94      -36.92     50.06 o 
   1   2  19       22.74      -43.10     52.62 o 
   2   2  19       40.54       23.77     54.56 o 
   3   2  19      403.23      531.55     74.28 o 
   4   2  19       38.71      -79.25     52.83 o 
   5   2  19      393.81      374.15     67.85 o 
   6   2  19       12.85       56.30     57.43 o 
   7   2  19        0.68        0.77     67.00 o 
   8   2  19        0.88       24.60     75.74 o 
   9   2  19        1.28      -28.70     81.64 o 
  10   2  19        0.43     -121.78     81.19 o 
  11   2  19       21.22      -17.70    165.03 o 
 -12   3  19      277.53      185.03    101.11 o 
 -11   3  19       37.70       83.94     84.41 o 
 -10   3  19       48.72       54.77     86.29 o 
  -9   3  19       22.31      -17.19     80.38 o 
  -8   3  19        0.50       60.39     67.16 o 
  -7   3  19        9.34       45.48     62.96 o 
  -6   3  19      318.31      383.71     70.36 o 
  -5   3  19      175.39      230.57     60.48 o 
  -4   3  19        6.87       70.14     54.77 o 
  -3   3  19      160.10      144.41     63.70 o 
  -2   3  19      487.28      480.74     75.65 o 
  -1   3  19      195.80      190.14     60.71 o 
   0   3  19      121.87       62.27     87.90 o 
   1   3  19      169.09      194.40     62.26 o 
   2   3  19       34.19      104.14     59.11 o 
   3   3  19       21.78      -66.45     60.10 o 
   4   3  19     1621.19     1637.34    223.14 o 
   5   3  19      807.14      864.90     76.36 o 
   6   3  19       50.32       77.25     61.09 o 
   7   3  19        7.57       88.86     85.60 o 
   8   3  19       30.00       63.03     83.60 o 
   9   3  19       12.39      -26.54     88.11 o 
  10   3  19        0.03      -25.76    123.93 o 
 -11   4  19       18.95      -55.37     88.01 o 
 -10   4  19      650.49      615.14    172.25 o 
  -9   4  19       16.68       89.76     84.12 o 
  -8   4  19        9.12      -31.27     77.43 o 
  -7   4  19       38.79      102.96     65.28 o 
  -6   4  19       11.55       -4.39     57.47 o 
  -5   4  19      157.29      246.21     64.92 o 
  -4   4  19      970.17     1014.82    176.36 o 
  -3   4  19     1714.36     1627.12    166.30 o 
  -2   4  19      122.04       60.26     61.11 o 
  -1   4  19       20.19      -78.63     52.42 o 
   0   4  19       67.11      115.93     59.78 o 
   1   4  19        1.11       -8.34     54.95 o 
   2   4  19      473.90      420.95     72.98 o 
   3   4  19      409.26      362.47     71.06 o 
   4   4  19      143.78      212.32    126.14 o 
   5   4  19      121.79       86.85     52.14 o 
   6   4  19      253.07      341.15     88.40 o 
   7   4  19        0.25      -96.03     78.25 o 
   8   4  19        3.12       59.57    119.93 o 
   9   4  19        0.65     -100.36     87.48 o 
  10   4  19       19.58      115.57    143.74 o 
 -11   5  19        6.63       11.67     94.08 o 
 -10   5  19        1.62      -70.53     85.60 o 
  -9   5  19      485.09      278.54    127.45 o 
  -8   5  19        4.04      100.01     85.27 o 
  -7   5  19        0.29       78.98     78.26 o 
  -6   5  19       67.99      129.20     79.14 o 
  -5   5  19      712.21      806.17     99.75 o 
  -4   5  19      108.89       56.94     68.19 o 
  -3   5  19     1416.05     1636.50    146.13 o 
  -2   5  19       19.01      -26.45     62.35 o 
  -1   5  19        9.59      -31.81     56.73 o 
   0   5  19        0.56       32.05     65.88 o 
   1   5  19       29.72       64.21     62.39 o 
   2   5  19       10.86      -80.16     55.56 o 
   3   5  19       76.31       46.67     62.55 o 
   4   5  19      152.90      137.67     76.15 o 
   5   5  19       87.89      -11.54     76.90 o 
   6   5  19       41.02      165.88     90.56 o 
   7   5  19        3.04       54.97     67.37 o 
   8   5  19        0.39      -96.77     86.13 o 
   9   5  19        2.88       51.53     99.39 o 
 -10   6  19      106.69      137.17     96.19 o 
  -9   6  19       16.10      -31.98     85.75 o 
  -8   6  19       25.72      -23.00     85.38 o 
  -7   6  19        1.04       71.90     80.28 o 
  -6   6  19        3.15     -130.29     86.86 o 
  -5   6  19       39.96      102.79     75.27 o 
  -4   6  19      749.87      761.87    100.50 o 
  -3   6  19       19.17      -13.25     67.98 o 
  -2   6  19        1.90       44.60     66.66 o 
  -1   6  19        8.42       15.91     61.36 o 
   0   6  19        2.72      -49.43     61.87 o 
   1   6  19        0.19       31.74     65.76 o 
   2   6  19        9.22       11.64     61.63 o 
   3   6  19       19.68      -91.35    103.38 o 
   4   6  19       26.39       -3.59     74.66 o 
   5   6  19       16.72      -51.52     76.14 o 
   6   6  19        8.99       74.78     85.08 o 
   7   6  19        7.03      -35.58    190.11 o 
   8   6  19       19.62       74.36     78.60 o 
   9   6  19        0.16      -54.26     94.69 o 
  -9   7  19      144.07      -11.39    108.80 o 
  -8   7  19       24.73      -67.87     99.85 o 
  -7   7  19        6.28      -17.68     80.44 o 
  -6   7  19        6.51      179.26    105.98 o 
  -5   7  19      238.09      254.84    115.40 o 
  -4   7  19        2.31      -26.24     68.02 o 
  -3   7  19      233.87      290.88     83.20 o 
  -2   7  19        8.11      -14.04     71.12 o 
  -1   7  19      127.96       26.84     68.13 o 
   0   7  19        5.67       23.15     68.43 o 
   1   7  19        2.46       17.88     70.35 o 
   2   7  19        8.59       28.60     83.59 o 
   3   7  19        9.38       80.09    100.96 o 
   4   7  19        1.65      -20.84     76.42 o 
   5   7  19       49.27        7.47     82.59 o 
   6   7  19        1.28     -102.08     88.73 o 
   7   7  19       48.04      -12.36     88.91 o 
   8   7  19        0.11       75.48     97.25 o 
  -8   8  19        0.84       83.89     92.48 o 
  -7   8  19        0.42      -10.20     87.34 o 
  -6   8  19       34.67      -73.99    105.20 o 
  -5   8  19       10.73       69.90    120.56 o 
  -4   8  19      401.73      500.53    125.94 o 
  -3   8  19       83.93       52.11     76.42 o 
  -2   8  19        3.18      -40.41     73.62 o 
  -1   8  19       14.01        8.81     70.44 o 
   0   8  19       72.72       60.39    126.31 o 
   1   8  19        9.64     -103.67    135.00 o 
   2   8  19       14.27       -5.07     87.72 o 
   3   8  19        8.33       90.42    103.70 o 
   4   8  19       64.94      -25.00    126.56 o 
   5   8  19        2.43       60.07     85.97 o 
   6   8  19        3.22     -105.09     94.32 o 
   7   8  19        1.80       70.35     99.60 o 
  -6   9  19       37.73      -42.80    112.55 o 
  -5   9  19       99.23      136.52    115.09 o 
  -4   9  19       44.82     -162.14    216.98 o 
  -3   9  19       12.00     -137.07    103.61 o 
  -2   9  19        3.13      179.51     85.96 o 
  -1   9  19        6.23      -54.67     73.72 o 
   0   9  19        4.56      -74.12     91.29 o 
   1   9  19       54.32      127.31    147.43 o 
   2   9  19       39.11      -45.85     96.85 o 
   3   9  19        1.01       83.88    119.50 o 
   4   9  19        3.38     -111.70     90.63 o 
   5   9  19       60.23      157.02    102.59 o 
  -4  10  19       91.57      155.36    122.51 o 
  -3  10  19       26.64      -74.06    119.04 o 
  -2  10  19       27.44       -2.23    119.90 o 
  -1  10  19       76.30       93.18    100.92 o 
   0  10  19       38.31     -141.77     94.52 o 
   1  10  19        0.47     -110.40     94.02 o 
   2  10  19        1.02     -134.51     96.19 o 
 -12   0  20       12.93      218.77    205.07 o 
 -10   0  20      467.24      416.94    126.90 o 
  -8   0  20      721.99      309.53    113.79 o 
  -6   0  20       53.54      -44.65     78.09 o 
  -4   0  20       22.44       35.38    106.96 o 
  -2   0  20      704.34      702.00     97.54 o 
   0   0  20     1076.54     1041.14    115.85 o 
   2   0  20      385.13      524.59    138.26 o 
   4   0  20       27.54       35.62     99.90 o 
   6   0  20        1.10     -131.31     91.47 o 
   8   0  20        1.11      -33.09    105.38 o 
 -12   1  20        0.61       24.82     96.71 o 
 -11   1  20       16.63       58.81     94.15 o 
 -10   1  20       10.27       49.80     74.82 o 
  -9   1  20     1120.86     1077.31    125.00 o 
  -8   1  20       99.10      140.92     69.85 o 
  -7   1  20       16.56      -25.31     63.69 o 
  -6   1  20        2.89       -2.19     57.24 o 
  -5   1  20       34.46       62.11     54.08 o 
  -4   1  20      300.36      339.51     63.57 o 
  -3   1  20      191.03      228.72     54.55 o 
  -2   1  20       68.74      109.50     63.21 o 
  -1   1  20      271.34      239.41     53.73 o 
   0   1  20       12.91       29.07     56.93 o 
   1   1  20       22.66      -50.22     53.26 o 
   2   1  20       31.43       87.97    144.16 o 
   3   1  20      122.47      121.31     73.21 o 
   4   1  20       27.92       11.60    154.81 o 
   5   1  20        1.07       82.80     73.05 o 
   6   1  20        1.49      -31.58     69.50 o 
   7   1  20      114.46       37.03     73.06 o 
   8   1  20        3.18      -17.70    107.28 o 
   9   1  20       45.59      -37.73    109.60 o 
  10   1  20        0.08     -105.59    122.67 o 
 -11   2  20        0.01      -76.82     87.07 o 
 -10   2  20      287.46      208.13     92.84 o 
  -9   2  20        1.47       42.59     66.86 o 
  -8   2  20     1116.91     1129.29    106.49 o 
  -7   2  20      208.25      289.23     72.78 o 
  -6   2  20      795.34      795.29     87.69 o 
  -5   2  20      120.56      171.57     58.72 o 
  -4   2  20        4.35       72.85     65.02 o 
  -3   2  20       43.56      107.63     55.47 o 
  -2   2  20       76.17      131.63     61.77 o 
  -1   2  20       84.34       64.49     58.55 o 
   0   2  20      670.86      660.12     78.62 o 
   1   2  20      364.79      400.19    109.43 o 
   2   2  20       32.71       -0.81     55.20 o 
   3   2  20      124.84      145.35     63.29 o 
   4   2  20      341.37      247.07     82.74 o 
   5   2  20       14.82      -21.13     71.43 o 
   6   2  20       10.93       63.84     62.10 o 
   7   2  20        0.12      -35.90     78.35 o 
   8   2  20        1.17        4.14    111.60 o 
   9   2  20        0.22      -22.41    149.64 o 
  10   2  20       53.51      249.10    103.77 o 
 -11   3  20        1.19      -53.84     85.79 o 
 -10   3  20        2.73        2.70     87.39 o 
  -9   3  20      420.75      461.57    141.08 o 
  -8   3  20      752.77      762.83     92.99 o 
  -7   3  20      803.39      922.14     94.24 o 
  -6   3  20       78.90      173.65     64.12 o 
  -5   3  20       62.85       42.27     58.54 o 
  -4   3  20       96.76      148.85     61.60 o 
  -3   3  20       34.34       54.92     68.48 o 
  -2   3  20      104.88       84.44     63.78 o 
  -1   3  20        4.69        9.47     59.27 o 
   0   3  20        0.50      -76.78     56.69 o 
   1   3  20      305.53      386.63     69.46 o 
   2   3  20      167.96      152.50     64.36 o 
   3   3  20       37.19        8.39     58.02 o 
   4   3  20       12.39      -82.26     54.84 o 
   5   3  20       12.97      -47.74     57.44 o 
   6   3  20       11.11        5.31     78.76 o 
   7   3  20       31.89      -93.85     80.92 o 
   8   3  20       13.94       81.42     89.19 o 
   9   3  20       15.74        3.15    103.80 o 
  10   3  20        0.37      -95.45     89.54 o 
 -11   4  20       18.29       -4.93     85.13 o 
 -10   4  20       82.96        4.71     88.40 o 
  -9   4  20       19.97      158.97    106.65 o 
  -8   4  20       74.34       88.55     83.28 o 
  -7   4  20      601.81      660.75     85.61 o 
  -6   4  20      204.89      372.13     71.39 o 
  -5   4  20       93.72      132.16     72.84 o 
  -4   4  20       17.63      -46.84     92.39 o 
  -3   4  20       14.57       46.29     84.42 o 
  -2   4  20        7.06      -44.73    113.53 o 
  -1   4  20      114.91       97.10     67.71 o 
   0   4  20      232.20      207.16     73.73 o 
   1   4  20        3.39       55.63     60.99 o 
   2   4  20      264.66      244.49     69.65 o 
   3   4  20       30.21       40.43     58.78 o 
   4   4  20       35.16       44.86     62.53 o 
   5   4  20       25.54       -4.22    115.50 o 
   6   4  20        0.21     -118.51     79.01 o 
   7   4  20      202.49      122.73    116.87 o 
   8   4  20        2.04      -33.31    121.51 o 
   9   4  20        8.97       17.36    157.34 o 
 -10   5  20        1.20     -119.86     85.89 o 
  -9   5  20      300.69      437.47     98.43 o 
  -8   5  20      246.45      222.41     89.14 o 
  -7   5  20       29.39       15.35    102.19 o 
  -6   5  20      216.25      300.20     81.41 o 
  -5   5  20        1.90        2.39     72.64 o 
  -4   5  20        4.13       83.54     71.10 o 
  -3   5  20       13.52      -64.67     68.37 o 
  -2   5  20      112.06      156.21     74.06 o 
  -1   5  20        0.46      -55.59    100.14 o 
   0   5  20      570.77      458.56     82.18 o 
   1   5  20       59.04       27.21     98.57 o 
   2   5  20       78.38      -22.75     61.17 o 
   3   5  20        0.68      -34.65     79.80 o 
   4   5  20       51.30      152.59    132.15 o 
   5   5  20       68.45       79.49     85.86 o 
   6   5  20       35.77      174.88     93.05 o 
   7   5  20       50.85      -61.12    124.35 o 
   8   5  20      126.75      -11.33     95.17 o 
   9   5  20       15.20      141.12    221.73 o 
  -9   6  20        0.26      117.51    214.14 o 
  -8   6  20       54.21      108.82    102.58 o 
  -7   6  20      245.39      273.11    200.02 o 
  -6   6  20       60.00      -97.02     99.36 o 
  -5   6  20        3.43      -28.51     76.06 o 
  -4   6  20        3.41      132.24     76.45 o 
  -3   6  20       77.17      101.58    108.40 o 
  -2   6  20       65.30       92.81     75.09 o 
  -1   6  20      195.98      158.79     80.86 o 
   0   6  20       36.26     -135.51    100.45 o 
   1   6  20       60.33      129.44     70.65 o 
   2   6  20        3.03      -79.97     59.86 o 
   3   6  20       21.42      -82.19     95.90 o 
   4   6  20        1.87     -116.13    100.54 o 
   5   6  20        1.02     -118.50     79.00 o 
   6   6  20       73.95      -30.81     88.67 o 
   7   6  20       52.78      -27.10     91.21 o 
   8   6  20        1.66       20.36     99.03 o 
  -8   7  20      291.72      402.13    132.00 o 
  -7   7  20        5.50      116.41    112.55 o 
  -6   7  20       74.50      -50.47    100.67 o 
  -5   7  20       18.78       73.97    107.34 o 
  -4   7  20       70.84      108.72     85.95 o 
  -3   7  20        0.08       48.85     77.49 o 
  -2   7  20      148.76      202.61     79.00 o 
  -1   7  20       43.16       28.42     72.87 o 
   0   7  20       38.95      138.63     75.55 o 
   1   7  20        5.08       40.41     66.27 o 
   2   7  20        4.60     -102.09    150.91 o 
   3   7  20       18.11      -81.38     81.31 o 
   4   7  20        3.38      148.17    123.51 o 
   5   7  20       72.98      -61.36     78.39 o 
   6   7  20        1.29      -17.89     85.63 o 
   7   7  20       25.31       39.39     96.11 o 
  -7   8  20      203.75      344.80    178.29 o 
  -6   8  20        7.74      105.14    107.72 o 
  -5   8  20       15.14       76.68    110.46 o 
  -4   8  20       21.15      177.23    115.15 o 
  -3   8  20       88.81      -45.74    102.59 o 
  -2   8  20        0.60       57.75     77.57 o 
  -1   8  20       61.98      193.80    148.71 o 
   0   8  20        7.43       10.15     77.67 o 
   1   8  20       16.59      -39.15     86.23 o 
   2   8  20        2.07      -15.37    132.26 o 
   3   8  20       16.20       71.33     94.05 o 
   4   8  20        5.21       57.96    120.35 o 
   5   8  20        4.16      -80.46     86.05 o 
   6   8  20        2.06      -68.48     99.38 o 
  -5   9  20        1.70      -66.07    116.15 o 
  -4   9  20       26.54      -76.06    112.02 o 
  -3   9  20        0.65      -45.81    113.41 o 
  -2   9  20       66.14      -17.82     79.99 o 
  -1   9  20       30.33       45.43     83.80 o 
   0   9  20       27.40       71.36     95.55 o 
   1   9  20       55.46       47.97     94.54 o 
   2   9  20       36.94       17.03     95.48 o 
   3   9  20        0.39        8.69     91.17 o 
   4   9  20        0.44       36.67    129.62 o 
 -11   0  21       25.58      -36.89    104.33 o 
  -9   0  21      841.51      902.68    144.77 o 
  -7   0  21       34.58       19.25     90.88 o 
  -5   0  21       47.75      -51.26     91.37 o 
  -3   0  21     3939.84     3797.19    282.27 o 
  -1   0  21      285.02      301.81     81.01 o 
   1   0  21       56.98      -16.23    110.44 o 
   3   0  21       45.87       78.40    110.02 o 
   5   0  21       35.15       53.11     98.43 o 
   7   0  21       93.74      -63.02    104.54 o 
 -11   1  21      202.74      189.88     99.41 o 
 -10   1  21      195.04      282.10    120.01 o 
  -9   1  21        3.06       38.93     72.55 o 
  -8   1  21        2.96       23.74     68.75 o 
  -7   1  21       41.12       40.70     93.55 o 
  -6   1  21       61.95       76.61     61.45 o 
  -5   1  21      108.13      127.50     61.02 o 
  -4   1  21     1128.10     1223.41     96.58 o 
  -3   1  21       41.28       10.39     49.92 o 
  -2   1  21     1100.63     1126.76     97.50 o 
  -1   1  21      106.84      149.19     62.60 o 
   0   1  21      541.98      739.65     85.95 o 
   1   1  21       42.20       19.02     59.90 o 
   2   1  21       19.94      -12.84     72.13 o 
   3   1  21        6.45        5.81     76.82 o 
   4   1  21      320.46      304.63     84.65 o 
   5   1  21        6.12       87.30     74.24 o 
   6   1  21      447.28      259.94     88.85 o 
   7   1  21       18.55       66.56     80.91 o 
   8   1  21       35.02      -76.72    100.11 o 
   9   1  21        0.08     -113.39    106.86 o 
 -11   2  21      122.85       58.76     86.30 o 
 -10   2  21      155.82      121.26    110.57 o 
  -9   2  21      235.05      259.75     81.45 o 
  -8   2  21      114.76       67.26     79.42 o 
  -7   2  21       31.36      141.14     71.41 o 
  -6   2  21      130.45      192.63     67.23 o 
  -5   2  21        3.83        6.58     58.61 o 
  -4   2  21     1394.91     1522.68    112.22 o 
  -3   2  21     3078.75     3054.75    234.91 o 
  -2   2  21      144.35       91.38     64.63 o 
  -1   2  21      455.49      329.29     71.44 o 
   0   2  21       42.06       -5.47     60.91 o 
   1   2  21        0.36       22.61     61.67 o 
   2   2  21      126.60       33.52     60.39 o 
   3   2  21       15.00       30.25     74.13 o 
   4   2  21       18.73      -35.51     73.28 o 
   5   2  21        1.31      -58.87     69.60 o 
   6   2  21       18.51      -54.04     90.84 o 
   7   2  21        6.02       70.57     83.78 o 
   8   2  21        2.94      -58.56     90.84 o 
   9   2  21        8.77     -127.88     85.25 o 
 -11   3  21       52.60       43.52     94.65 o 
 -10   3  21      196.97       67.41     90.51 o 
  -9   3  21      130.98       26.48     83.83 o 
  -8   3  21      183.62      258.20     80.74 o 
  -7   3  21      145.29       85.39     67.74 o 
  -6   3  21      164.71      126.09     66.13 o 
  -5   3  21       83.35      102.30     65.69 o 
  -4   3  21      220.32       59.63    126.39 o 
  -3   3  21       36.38       25.74     68.14 o 
  -2   3  21      334.57      479.27     83.52 o 
  -1   3  21       57.18      105.14     98.01 o 
   0   3  21       16.95       11.39     61.54 o 
   1   3  21       32.88       50.63     71.70 o 
   2   3  21       67.93      153.25     65.39 o 
   3   3  21       30.37        1.90     61.64 o 
   4   3  21      332.35      384.46     92.92 o 
   5   3  21       18.43      100.00     80.83 o 
   6   3  21        5.99      -25.19     83.42 o 
   7   3  21       69.09       33.49     86.57 o 
   8   3  21        0.83       12.37    109.81 o 
   9   3  21        1.31       26.75     94.17 o 
 -10   4  21       77.89       53.42    121.09 o 
  -9   4  21      157.00       46.38    113.37 o 
  -8   4  21       61.61       98.09     88.10 o 
  -7   4  21        5.51      -73.37     65.97 o 
  -6   4  21        3.11      107.17     77.96 o 
  -5   4  21       12.78      120.21     73.17 o 
  -4   4  21      289.46      214.07     82.88 o 
  -3   4  21     1320.02     1251.20    122.53 o 
  -2   4  21      293.87      278.94    110.95 o 
  -1   4  21       39.36      117.46     90.53 o 
   0   4  21       92.31       68.07     92.20 o 
   1   4  21       90.87      117.13     95.79 o 
   2   4  21        1.64      -33.36     63.33 o 
   3   4  21       55.75       44.62     62.60 o 
   4   4  21      479.98      532.45     83.51 o 
   5   4  21        9.46     -106.23    105.59 o 
   6   4  21       29.58      -61.75    122.45 o 
   7   4  21       34.46      -18.31     90.76 o 
   8   4  21       28.98       17.97     97.40 o 
   9   4  21        4.50      -16.88    132.57 o 
 -10   5  21       36.97       79.64     99.41 o 
  -9   5  21        4.83      -33.73    108.40 o 
  -8   5  21        1.73       42.45    101.57 o 
  -7   5  21       13.77       -7.75    114.45 o 
  -6   5  21       46.75      187.03     80.52 o 
  -5   5  21      105.20       99.31     78.80 o 
  -4   5  21       33.77      202.73     79.15 o 
  -3   5  21        1.57      -16.60     72.39 o 
  -2   5  21      193.97      183.93     75.01 o 
  -1   5  21      308.05      345.32     80.94 o 
   0   5  21      182.19      137.97     79.21 o 
   1   5  21       34.28      -48.48     63.92 o 
   2   5  21       15.23       20.99     85.52 o 
   3   5  21       44.38       35.08     67.53 o 
   4   5  21      223.77      121.14     88.60 o 
   5   5  21      577.49      205.71    135.52 o 
   6   5  21       33.27       25.49    144.69 o 
   7   5  21        0.09       28.45    138.47 o 
   8   5  21        0.06     -111.92    132.78 o 
  -9   6  21       30.40      141.93    113.92 o 
  -8   6  21       64.61      174.84    116.93 o 
  -7   6  21        0.62       49.42    106.68 o 
  -6   6  21       29.40      -65.85     97.32 o 
  -5   6  21        6.88       73.64     80.35 o 
  -4   6  21       40.43      196.87     82.56 o 
  -3   6  21      125.35       59.57     74.44 o 
  -2   6  21      313.99      334.82     94.22 o 
  -1   6  21        1.08       -3.04     72.19 o 
   0   6  21        3.53      -28.93    101.26 o 
   1   6  21       22.02       12.84     67.85 o 
   2   6  21        0.48      -91.96     61.45 o 
   3   6  21        2.67      -69.66     77.59 o 
   4   6  21      381.33      268.01    377.80 o 
   5   6  21       41.73      113.60    126.67 o 
   6   6  21        1.57      -94.19     85.00 o 
   7   6  21        4.65      -42.71     97.01 o 
  -8   7  21        7.36       26.86    121.63 o 
  -7   7  21       47.57      -49.76    109.22 o 
  -6   7  21        4.04        8.58    113.67 o 
  -5   7  21      100.61      120.59    126.99 o 
  -4   7  21       26.48       39.49     80.87 o 
  -3   7  21        1.61       -8.60     87.72 o 
  -2   7  21        6.21      -40.22     69.83 o 
  -1   7  21       12.18      -96.20     68.64 o 
   0   7  21        2.55       81.14     76.38 o 
   1   7  21        2.93       62.02     73.97 o 
   2   7  21        2.84     -124.30     82.86 o 
   3   7  21       18.25      -89.39     82.49 o 
   4   7  21        0.47      -83.54     82.14 o 
   5   7  21      143.69      -35.15     83.15 o 
   6   7  21       10.56      109.48     99.91 o 
  -6   8  21       19.46      164.12    125.79 o 
  -5   8  21        0.05       86.48    108.20 o 
  -4   8  21       64.96      164.01    120.64 o 
  -3   8  21        7.17      -26.59    128.91 o 
  -2   8  21       56.90       36.56     81.30 o 
  -1   8  21       10.23       11.09     78.00 o 
   0   8  21        4.81      -54.06     75.27 o 
   1   8  21        0.00     -123.93     82.62 o 
   2   8  21        0.86      -59.81     87.63 o 
   3   8  21       25.73       19.43     90.90 o 
   4   8  21        4.81     -118.44     78.96 o 
   5   8  21        8.42       -1.31     89.93 o 
  -4   9  21       15.75      -38.36    122.58 o 
  -3   9  21       33.11      -34.22    224.25 o 
  -2   9  21       20.75      102.66    100.10 o 
  -1   9  21       39.02       92.57    164.47 o 
   0   9  21        0.01      -65.32     96.18 o 
   1   9  21        0.62     -136.81    167.87 o 
   2   9  21       19.02      -95.41     98.96 o 
 -10   0  22       82.16      152.85    116.77 o 
  -8   0  22        9.55       79.20    100.97 o 
  -6   0  22     3017.53     2261.93    298.65 o 
  -4   0  22      274.95      220.89     84.49 o 
  -2   0  22       11.94       67.38     82.20 o 
   0   0  22      741.67      785.31    160.81 o 
   2   0  22       13.87      -50.79    117.82 o 
   4   0  22      211.91      -52.06    111.71 o 
   6   0  22        0.05      179.99    119.50 o 
   8   0  22       77.86       -3.79    111.71 o 
 -10   1  22        7.67       22.50     78.52 o 
  -9   1  22      362.84      313.12     84.97 o 
  -8   1  22        0.73       86.16     70.65 o 
  -7   1  22     1497.29     1430.54    174.78 o 
  -6   1  22        8.16        5.41     66.59 o 
  -5   1  22      357.53      307.99     70.18 o 
  -4   1  22       53.21       26.67     56.43 o 
  -3   1  22      380.52      310.85    100.12 o 
  -2   1  22        1.28       63.46     63.87 o 
  -1   1  22      201.30      253.29     70.14 o 
   0   1  22       28.81       50.52     85.41 o 
   1   1  22      373.08      490.06    100.81 o 
   2   1  22       70.15      -80.15     78.27 o 
   3   1  22       14.08       42.51     82.03 o 
   4   1  22        2.55       62.01     82.42 o 
   5   1  22      107.44       71.01     93.69 o 
   6   1  22        3.10      109.75    141.63 o 
   7   1  22       59.42     -114.96     76.64 o 
   8   1  22        4.69       92.10    122.03 o 
   9   1  22       33.13      185.89    133.63 o 
 -10   2  22       99.94      123.23     92.65 o 
  -9   2  22        8.32      104.48     92.65 o 
  -8   2  22        1.86       21.16     93.82 o 
  -7   2  22      255.26      243.73     74.91 o 
  -6   2  22     1499.87     1577.03    206.93 o 
  -5   2  22       19.93      -10.85     62.33 o 
  -4   2  22        1.72     -101.63     67.75 o 
  -3   2  22        4.55       32.28     68.32 o 
  -2   2  22        4.82       -8.81     65.79 o 
  -1   2  22       43.80       39.10     64.37 o 
   0   2  22      183.15      102.30     66.83 o 
   1   2  22       62.97       60.23     66.68 o 
   2   2  22      245.77      307.77    113.08 o 
   3   2  22        4.74       -4.46     76.42 o 
   4   2  22        5.29      -18.66     78.38 o 
   5   2  22        7.55      -37.98     89.47 o 
   6   2  22        1.07      -44.71     80.40 o 
   7   2  22       43.29      -24.87    115.92 o 
   8   2  22        0.58       47.42    122.45 o 
   9   2  22        2.44     -124.35    113.60 o 
 -10   3  22        6.90        0.69     89.30 o 
  -9   3  22      169.28      122.32    118.96 o 
  -8   3  22       60.59      154.82    127.56 o 
  -7   3  22      157.61      174.40     75.90 o 
  -6   3  22       51.06      160.77     69.67 o 
  -5   3  22       14.41       -4.28     74.95 o 
  -4   3  22      231.86      329.75     79.44 o 
  -3   3  22        5.23        3.67     67.93 o 
  -2   3  22       18.58       73.70     70.87 o 
  -1   3  22      151.25      173.97     71.26 o 
   0   3  22      144.30      110.25     68.41 o 
   1   3  22      193.43      108.25     68.53 o 
   2   3  22        3.31      -70.01     69.41 o 
   3   3  22       10.97       38.37     67.33 o 
   4   3  22        5.15      -45.93     78.82 o 
   5   3  22       25.79       25.31     82.53 o 
   6   3  22        0.71       38.15    127.93 o 
   7   3  22        2.22       61.40     93.83 o 
   8   3  22        4.30       -1.19     95.07 o 
  -9   4  22       19.25       46.07     88.35 o 
  -8   4  22       99.39      217.27     94.54 o 
  -7   4  22      311.73      486.62     98.50 o 
  -6   4  22      705.46      707.03    149.46 o 
  -5   4  22        9.29      -62.13     77.04 o 
  -4   4  22        1.34      -66.45     72.03 o 
  -3   4  22       93.21      -46.10    107.14 o 
  -2   4  22        3.76      -52.37     87.36 o 
  -1   4  22      115.43      173.22     91.20 o 
   0   4  22        4.51      -26.11     72.09 o 
   1   4  22      675.49      961.81    106.33 o 
   2   4  22       69.77      -25.13     66.95 o 
   3   4  22      108.93      183.99     72.75 o 
   4   4  22      150.51      122.02     75.21 o 
   5   4  22       13.27      -65.34    128.78 o 
   6   4  22       19.97      -43.42    118.87 o 
   7   4  22       25.12        9.48    136.37 o 
   8   4  22        2.67       69.13    137.21 o 
  -9   5  22       11.29      285.24    130.86 o 
  -8   5  22      264.56      399.67    125.51 o 
  -7   5  22      413.65      633.71    156.81 o 
  -6   5  22        2.96       59.48     77.14 o 
  -5   5  22        6.73      -59.87     73.19 o 
  -4   5  22      117.48      184.81     80.51 o 
  -3   5  22       11.56       20.83     68.79 o 
  -2   5  22      101.78       88.31     83.91 o 
  -1   5  22        4.60      -42.56     72.36 o 
   0   5  22        1.38       47.10     73.51 o 
   1   5  22       29.41       46.31     73.58 o 
   2   5  22       96.71      112.07    106.67 o 
   3   5  22        0.59      -65.91     66.98 o 
   4   5  22       17.91       51.55    151.75 o 
   5   5  22        0.06      -53.32    170.19 o 
   6   5  22       21.47      -87.05    131.52 o 
   7   5  22        4.61     -160.81    133.41 o 
  -8   6  22        4.68      -31.32    117.20 o 
  -7   6  22      293.75      174.18    118.02 o 
  -6   6  22       42.35      -25.98    108.48 o 
  -5   6  22      127.17      209.45    112.88 o 
  -4   6  22       19.08      148.16     84.66 o 
  -3   6  22       34.15       33.67    122.17 o 
  -2   6  22        3.98      -44.02     70.77 o 
  -1   6  22        0.38       39.87    103.82 o 
   0   6  22        5.55       -8.59     83.65 o 
   1   6  22      218.15      271.06     81.94 o 
   2   6  22       23.38      -31.66     72.09 o 
   3   6  22       55.31       54.22     84.06 o 
   4   6  22        6.58      -77.21     81.38 o 
   5   6  22       28.41      -56.48     95.75 o 
   6   6  22        0.61      -43.63    141.21 o 
  -7   7  22       28.49      -35.77    300.13 o 
  -6   7  22       32.97      -13.28    160.81 o 
  -5   7  22       18.06       17.92    114.44 o 
  -4   7  22       77.65      212.48    110.19 o 
  -3   7  22       17.51      -83.35     79.00 o 
  -2   7  22       17.67      -85.78    110.38 o 
  -1   7  22       29.62       -8.01     76.67 o 
   0   7  22       33.33      103.81     79.57 o 
   1   7  22       18.15       12.57     81.69 o 
   2   7  22      127.59     -146.23    111.39 o 
   3   7  22        1.98       64.02     89.52 o 
   4   7  22        0.17       70.83     95.15 o 
   5   7  22        7.97     -155.54    109.18 o 
  -5   8  22        3.64       93.87    141.63 o 
  -4   8  22        2.74      -58.45    112.84 o 
  -3   8  22       44.25       10.35     85.12 o 
  -2   8  22       17.48       14.64     81.77 o 
  -1   8  22        3.40       42.53     82.18 o 
   0   8  22       10.84       40.59    107.32 o 
   1   8  22      117.28      126.09     95.37 o 
   2   8  22        9.63       40.48     98.94 o 
   3   8  22       44.14      -14.99     99.55 o 
  -9   0  23      782.27      808.98    158.39 o 
  -7   0  23       43.78      207.51    105.07 o 
  -5   0  23      170.00      215.08    109.81 o 
  -3   0  23      449.69      458.08    100.15 o 
  -1   0  23      166.65      144.58    123.30 o 
   1   0  23       21.53     -117.19    120.14 o 
   3   0  23       12.25      -14.75    113.18 o 
   5   0  23       62.42      175.57    124.56 o 
   7   0  23      146.17      149.43    126.88 o 
 -10   1  23      272.97      229.95     86.07 o 
  -9   1  23       46.34      139.04     81.16 o 
  -8   1  23      106.31      135.70     75.36 o 
  -7   1  23        4.52      176.51     81.13 o 
  -6   1  23        4.36      119.21     71.78 o 
  -5   1  23        0.36      -76.60     60.18 o 
  -4   1  23       12.19      105.55     62.23 o 
  -3   1  23       56.78       10.08     67.50 o 
  -2   1  23      231.92      249.58     82.42 o 
  -1   1  23        1.74       78.78     62.88 o 
   0   1  23       51.52      104.02     96.43 o 
   1   1  23        1.67       -3.14     85.45 o 
   2   1  23        1.11      -11.62     84.25 o 
   3   1  23       31.34       41.09     86.86 o 
   4   1  23       41.78       63.99    121.93 o 
   5   1  23       62.58       74.66     83.68 o 
   6   1  23      556.74      482.04    104.91 o 
   7   1  23       60.28      168.00     90.87 o 
   8   1  23        2.36       14.54    130.46 o 
 -10   2  23      321.72      382.15    105.96 o 
  -9   2  23      897.18      864.19    123.05 o 
  -8   2  23        5.87       93.98     73.99 o 
  -7   2  23       61.87      266.79     78.33 o 
  -6   2  23       11.84      137.97     70.64 o 
  -5   2  23       10.45      -26.33     71.21 o 
  -4   2  23       46.17      115.16     72.21 o 
  -3   2  23      380.93      555.78     89.49 o 
  -2   2  23        8.35       39.74     69.42 o 
  -1   2  23      220.88      202.91     73.87 o 
   0   2  23      268.50      189.55     73.67 o 
   1   2  23       43.18       73.24     88.94 o 
   2   2  23        1.03      -21.89     81.21 o 
   3   2  23        4.60      -28.94     84.94 o 
   4   2  23      123.58      154.33     90.41 o 
   5   2  23       60.88       92.07    105.17 o 
   6   2  23       73.00       82.85     98.85 o 
   7   2  23        0.92      -79.04    118.87 o 
   8   2  23       11.48       81.14    131.10 o 
  -9   3  23        5.07      124.79    116.55 o 
  -8   3  23        3.88       71.89     75.29 o 
  -7   3  23      122.11       99.31     74.77 o 
  -6   3  23        0.54      146.39     83.55 o 
  -5   3  23       35.49      181.66     81.91 o 
  -4   3  23      123.11      223.70     80.36 o 
  -3   3  23       35.44       -9.74     71.99 o 
  -2   3  23      989.64     1049.72    115.44 o 
  -1   3  23      283.42      330.07     80.94 o 
   0   3  23       71.66       90.35     72.94 o 
   1   3  23       17.34       70.14     68.51 o 
   2   3  23        4.38      -26.39     66.65 o 
   3   3  23        1.81        0.26     79.89 o 
   4   3  23        0.19     -122.30     81.53 o 
   5   3  23       28.60      -21.35    189.58 o 
   6   3  23        1.53       18.76    135.73 o 
   7   3  23        0.83      -55.64    127.51 o 
  -9   4  23        3.23      116.10    100.68 o 
  -8   4  23       62.65      266.99    118.10 o 
  -7   4  23       12.67      -16.26     79.73 o 
  -6   4  23       38.06       53.66     80.31 o 
  -5   4  23       26.61       45.05     77.64 o 
  -4   4  23      114.77       15.62     71.83 o 
  -3   4  23       28.76      185.57     76.78 o 
  -2   4  23      729.93      753.21    104.04 o 
  -1   4  23      184.19      278.56     81.83 o 
   0   4  23       66.27       80.91     80.72 o 
   1   4  23       40.09       66.43     73.54 o 
   2   4  23        0.44      -70.42    100.75 o 
   3   4  23       12.28      -45.74     70.29 o 
   4   4  23        1.26       36.44    127.62 o 
   5   4  23       11.17      219.62    148.80 o 
   6   4  23       22.74       72.29    139.11 o 
   7   4  23        0.41      -21.08    147.32 o 
  -8   5  23       34.41       74.65    124.41 o 
  -7   5  23      214.80      334.68    121.87 o 
  -6   5  23        0.03       83.31     83.57 o 
  -5   5  23       23.27      -24.92     78.14 o 
  -4   5  23       18.33      -53.69     73.94 o 
  -3   5  23        1.55       57.25     76.39 o 
  -2   5  23       80.54       36.74     77.29 o 
  -1   5  23       40.66       95.49     74.91 o 
   0   5  23        9.37      -55.35     72.94 o 
   1   5  23        3.07      -86.10     70.52 o 
   2   5  23       19.33       13.77     71.98 o 
   3   5  23        5.16     -101.70     67.80 o 
   4   5  23        6.20       42.82     93.20 o 
   5   5  23        0.18     -153.44    122.24 o 
   6   5  23        2.02      -53.11    139.53 o 
  -7   6  23       19.37     -115.23    118.61 o 
  -6   6  23       60.88      185.34    125.72 o 
  -5   6  23        0.48       61.59     82.48 o 
  -4   6  23        7.85      -57.66     80.39 o 
  -3   6  23        0.35      -90.10    123.13 o 
  -2   6  23      669.11      625.00    126.95 o 
  -1   6  23        3.71      -43.11     74.49 o 
   0   6  23        5.65       65.29     87.10 o 
   1   6  23       25.78       80.08     72.70 o 
   2   6  23       14.79       79.12     78.57 o 
   3   6  23       50.86      -74.64     85.28 o 
   4   6  23       25.28      -43.57     82.09 o 
   5   6  23        0.34       92.65    102.43 o 
  -5   7  23       30.07     -109.77    122.17 o 
  -4   7  23        9.03      -46.88     82.34 o 
  -3   7  23        6.54     -105.55     86.85 o 
  -2   7  23        0.47       33.18     75.19 o 
  -1   7  23       68.68      -25.24     78.25 o 
   0   7  23       16.75       90.87     82.63 o 
   1   7  23        0.77      -54.83     77.11 o 
   2   7  23        3.48       72.59     96.93 o 
   3   7  23        0.13       33.15     96.88 o 
   4   7  23        1.52      112.14    117.29 o 
  -3   8  23        9.17      136.83     93.92 o 
  -2   8  23       33.99      -48.34    113.45 o 
  -1   8  23        4.95      -54.97     82.94 o 
   0   8  23       48.91       74.07     86.22 o 
   1   8  23        9.98       83.09    101.62 o 
  -8   0  24       58.24       72.83    110.07 o 
  -6   0  24      860.36      893.43    141.94 o 
  -4   0  24       33.25      230.29     97.22 o 
  -2   0  24       19.21      -25.92    119.71 o 
   0   0  24       69.36      135.31    135.10 o 
   2   0  24      281.59      191.59    137.42 o 
   4   0  24      230.95       73.14    125.19 o 
   6   0  24       16.35     -114.02    114.23 o 
  -9   1  24        2.42      121.55     81.32 o 
  -8   1  24       28.80      166.89    118.97 o 
  -7   1  24      493.73      675.82     96.21 o 
  -6   1  24        5.84      -22.93     68.88 o 
  -5   1  24       47.00       99.86     70.69 o 
  -4   1  24        8.06       36.60     71.54 o 
  -3   1  24       63.08       98.86     71.73 o 
  -2   1  24        9.95      -18.26     70.17 o 
  -1   1  24       49.47      -28.76     83.82 o 
   0   1  24        9.23        1.56     85.47 o 
   1   1  24        6.08       78.62    182.21 o 
   2   1  24        3.30      189.79     97.82 o 
   3   1  24      113.27       55.00     83.69 o 
   4   1  24       57.77       20.94     82.97 o 
   5   1  24       70.72      147.99     98.43 o 
   6   1  24        0.05      -17.30     85.17 o 
   7   1  24        0.57      -56.23    101.17 o 
  -9   2  24       18.57      153.48     82.48 o 
  -8   2  24       14.00       71.56     77.10 o 
  -7   2  24        1.03       58.94     84.34 o 
  -6   2  24      770.52      797.23    111.53 o 
  -5   2  24        2.41       54.30     78.80 o 
  -4   2  24       61.21      157.30    104.49 o 
  -3   2  24       51.00       23.17     70.85 o 
  -2   2  24        4.55       15.58     68.88 o 
  -1   2  24       30.70       16.49     68.16 o 
   0   2  24       30.69      171.66     92.75 o 
   1   2  24       90.08       71.41     87.98 o 
   2   2  24        1.59      -67.81     88.86 o 
   3   2  24        0.72     -121.81     81.21 o 
   4   2  24        0.47       25.07     86.07 o 
   5   2  24       10.43     -101.85     85.67 o 
   6   2  24       13.24      -16.27     90.64 o 
   7   2  24       12.81     -100.54    126.25 o 
  -8   3  24        1.07       35.90     75.54 o 
  -7   3  24      353.00      437.65     98.10 o 
  -6   3  24        7.60      101.91     81.93 o 
  -5   3  24       34.94       79.11     79.76 o 
  -4   3  24       19.54      -64.96     74.78 o 
  -3   3  24        2.29       25.79     75.87 o 
  -2   3  24        5.61       25.38    115.27 o 
  -1   3  24        0.14      116.33     72.97 o 
   0   3  24       13.77       86.39     72.39 o 
   1   3  24       30.08      106.77     74.72 o 
   2   3  24       38.19       49.14     90.47 o 
   3   3  24        4.18      -15.84     88.13 o 
   4   3  24       10.05       91.26    103.49 o 
   5   3  24        3.00      -32.34     94.63 o 
   6   3  24        2.51       58.59    145.01 o 
   7   3  24        0.01      -34.99    123.72 o 
  -8   4  24        4.01       46.84    121.86 o 
  -7   4  24       48.19       59.78     87.92 o 
  -6   4  24      211.31      332.50     91.35 o 
  -5   4  24      364.02      392.10     95.98 o 
  -4   4  24       77.80       38.28     78.66 o 
  -3   4  24      122.97      103.30     78.61 o 
  -2   4  24       27.44      219.61     82.85 o 
  -1   4  24        3.80     -106.42     70.94 o 
   0   4  24       15.36       12.17     92.17 o 
   1   4  24       25.58      126.58     75.83 o 
   2   4  24       40.46        4.18     72.29 o 
   3   4  24        4.40       43.24    126.56 o 
   4   4  24        0.68       35.82     86.36 o 
   5   4  24        6.41     -189.06    126.04 o 
   6   4  24        0.56      -73.14    145.64 o 
  -7   5  24       14.95      -16.29    116.99 o 
  -6   5  24      250.38      161.43     90.33 o 
  -5   5  24        2.22        9.25     83.65 o 
  -4   5  24       72.43      123.59     85.09 o 
  -3   5  24        5.40       -2.17     74.79 o 
  -2   5  24        3.18      -16.54     78.90 o 
  -1   5  24       11.73      -22.42     88.84 o 
   0   5  24        9.02      128.47     78.54 o 
   1   5  24       39.34       69.41     76.15 o 
   2   5  24        0.84      -37.15     77.44 o 
   3   5  24        5.06      -10.70     77.04 o 
   4   5  24        0.36       43.84    141.21 o 
   5   5  24        0.03      -83.25    130.89 o 
  -6   6  24       72.17      165.60    124.89 o 
  -5   6  24       72.96       89.40     92.42 o 
  -4   6  24        0.63      -75.64     82.22 o 
  -3   6  24       83.78      -66.32     93.46 o 
  -2   6  24        1.38       22.58     86.30 o 
  -1   6  24        7.79      320.10     94.16 o 
   0   6  24        8.98      106.29     78.23 o 
   1   6  24       25.46      124.15     79.43 o 
   2   6  24        0.90       48.74     79.98 o 
   3   6  24       40.88      -47.53     89.28 o 
   4   6  24        0.08       94.54    103.74 o 
  -3   7  24        2.10       23.82     88.76 o 
  -2   7  24        0.27      -95.32     80.45 o 
  -1   7  24        6.98       97.25     86.43 o 
   0   7  24        1.60      -15.02     80.47 o 
   1   7  24       76.43       53.00     82.10 o 
   2   7  24       22.67      -72.81    100.68 o 
  -7   0  25      166.11      270.21    148.69 o 
  -5   0  25        5.11      162.30    115.60 o 
  -3   0  25      230.41      374.32    149.22 o 
  -1   0  25      345.24      269.36    141.63 o 
   1   0  25        0.16      269.99    139.74 o 
   3   0  25        1.31      182.10    145.22 o 
   5   0  25      102.05       41.52    120.14 o 
  -8   1  25        1.66       94.92     81.48 o 
  -7   1  25        8.32       86.11     78.06 o 
  -6   1  25       31.57       81.07     73.32 o 
  -5   1  25        8.87       27.03     79.92 o 
  -4   1  25      165.90      179.57     83.12 o 
  -3   1  25      158.87      134.85     76.46 o 
  -2   1  25       14.77       18.09     90.06 o 
  -1   1  25       76.09      125.18     98.06 o 
   0   1  25      466.38      446.53    110.52 o 
   1   1  25       65.27       20.05     92.35 o 
   2   1  25        0.17      -77.54     86.06 o 
   3   1  25        0.83       -4.01     93.03 o 
   4   1  25        1.65      -25.84    113.81 o 
   5   1  25       19.47       60.12     91.75 o 
   6   1  25       15.43      -58.53    128.04 o 
  -8   2  25      174.95      250.99     86.06 o 
  -7   2  25       42.66      193.86     92.97 o 
  -6   2  25       37.62       69.38     99.99 o 
  -5   2  25        0.11       94.60     83.59 o 
  -4   2  25        1.78       82.60     79.76 o 
  -3   2  25       12.09       36.55     79.50 o 
  -2   2  25      147.60      272.99     85.13 o 
  -1   2  25      419.51      407.32    108.11 o 
   0   2  25        8.21       15.70     99.06 o 
   1   2  25       88.52       81.51    107.91 o 
   2   2  25        0.02       -1.16     84.14 o 
   3   2  25        0.08      110.77     89.77 o 
   4   2  25       11.54       27.12     88.60 o 
   5   2  25       14.59       29.03    151.54 o 
   6   2  25        2.23       -2.53     96.99 o 
  -7   3  25        2.63      -90.44    133.08 o 
  -6   3  25       21.38       -4.68     80.77 o 
  -5   3  25        8.77      107.37    119.60 o 
  -4   3  25        3.57       19.21     77.77 o 
  -3   3  25       70.33       20.64     75.67 o 
  -2   3  25        8.95       34.22    107.67 o 
  -1   3  25        3.53       73.33     80.51 o 
   0   3  25      169.35      185.69     80.23 o 
   1   3  25       16.21       41.17     88.55 o 
   2   3  25       85.76      167.43    146.27 o 
   3   3  25        1.47      -42.65    149.22 o 
   4   3  25       29.04        5.30     93.53 o 
   5   3  25        8.76       -1.05    189.16 o 
  -7   4  25       79.85      272.47    115.34 o 
  -6   4  25       15.84       45.04     85.02 o 
  -5   4  25        3.43        2.40     82.93 o 
  -4   4  25        1.23       -8.14     84.27 o 
  -3   4  25       17.10       -0.25     81.39 o 
  -2   4  25      140.25      346.19     93.63 o 
  -1   4  25      157.28      177.36     82.64 o 
   0   4  25      202.96      247.47    104.58 o 
   1   4  25       20.22       93.97     80.91 o 
   2   4  25       38.35      -74.15     85.01 o 
   3   4  25       21.60      -49.93     93.01 o 
   4   4  25        0.29      157.63     99.93 o 
   5   4  25        3.05      -42.36    155.33 o 
  -5   5  25        2.12       99.97     90.58 o 
  -4   5  25       19.16       -6.53     85.16 o 
  -3   5  25       40.15       38.32     79.73 o 
  -2   5  25       50.32       56.73     82.68 o 
  -1   5  25        1.60      -15.34     77.35 o 
   0   5  25       40.02       88.58     81.16 o 
   1   5  25        0.57      -11.10    106.59 o 
   2   5  25        6.25       73.26    100.07 o 
   3   5  25        0.23       34.97    181.47 o 
   4   5  25        0.18      -61.96    149.43 o 
  -4   6  25        3.42     -130.35     86.90 o 
  -3   6  25       22.87       61.04     96.39 o 
  -2   6  25      138.92      196.88     92.74 o 
  -1   6  25        3.33      -18.14     91.55 o 
   0   6  25       21.98        5.94     87.74 o 
   1   6  25        0.34      -11.99     80.00 o 
   2   6  25        7.24      142.43     90.00 o 
  -6   0  26       64.89      199.11    115.04 o 
  -4   0  26      971.45      849.17    184.84 o 
  -2   0  26        8.71       12.86    133.20 o 
   0   0  26        0.23      -28.24    135.52 o 
   2   0  26       45.45       95.90    149.01 o 
   4   0  26        0.63       25.29    135.31 o 
  -7   1  26       62.19      138.22     83.15 o 
  -6   1  26       14.85       72.22     87.99 o 
  -5   1  26      145.66      260.02     88.98 o 
  -4   1  26      116.25      240.85     90.23 o 
  -3   1  26      161.27      133.58     94.83 o 
  -2   1  26        9.64       -8.19     95.79 o 
  -1   1  26       27.38       -5.14     92.67 o 
   0   1  26       11.19      -76.96     92.28 o 
   1   1  26       75.97       39.98     96.47 o 
   2   1  26        0.48      -70.15    171.67 o 
   3   1  26       67.22      -66.83     98.33 o 
   4   1  26      111.79      221.26    106.22 o 
   5   1  26        6.46       73.10    123.93 o 
  -7   2  26       11.97       89.74     92.57 o 
  -6   2  26       91.64      171.40     89.62 o 
  -5   2  26      206.86      302.60     95.71 o 
  -4   2  26      375.62      517.83    100.83 o 
  -3   2  26        0.24       77.08     75.20 o 
  -2   2  26       26.97      119.01    101.58 o 
  -1   2  26       11.28      -30.36     89.27 o 
   0   2  26        0.66      -14.67     95.30 o 
   1   2  26       23.20       36.79     95.51 o 
   2   2  26       97.88       80.58    144.48 o 
   3   2  26       38.53       97.44    118.34 o 
   4   2  26       13.35      -70.22    159.13 o 
   5   2  26        7.62       85.65    103.19 o 
  -6   3  26       29.24      122.97     90.70 o 
  -5   3  26      118.39       42.45     84.89 o 
  -4   3  26       21.17       26.77     82.75 o 
  -3   3  26       96.12      171.94    164.13 o 
  -2   3  26       43.08      153.75     82.64 o 
  -1   3  26        3.67       81.78     85.02 o 
   0   3  26       32.99      -61.99     89.98 o 
   1   3  26        9.59       60.88    135.94 o 
   2   3  26        6.21       38.16     98.81 o 
   3   3  26       70.65       71.87    101.10 o 
   4   3  26       28.62      -29.00     95.34 o 
  -5   4  26       96.41      136.46     92.56 o 
  -4   4  26      182.41      350.69    101.36 o 
  -3   4  26        2.94      -34.92     82.68 o 
  -2   4  26       12.04       -1.71    111.09 o 
  -1   4  26       13.44        3.72     81.32 o 
   0   4  26        0.40       -8.06     75.23 o 
   1   4  26       16.16      -98.24    150.17 o 
   2   4  26       16.14      -54.73    117.08 o 
   3   4  26       17.38       23.14    126.78 o 
  -3   5  26        1.67      -30.21     86.60 o 
  -2   5  26        2.97       51.29     86.65 o 
  -1   5  26        4.53       48.82     87.80 o 
   0   5  26       10.64       -9.07     85.25 o 
   1   5  26        0.12       62.10     87.65 o 
   2   5  26        1.64      -48.25    102.85 o 
  -5   0  27       12.91      273.36    167.14 o 
  -3   0  27       21.63      144.58    150.91 o 
  -1   0  27       25.08      -29.30    132.57 o 
   1   0  27      227.47      248.91    159.76 o 
   3   0  27        3.85       57.75    148.59 o 
  -5   1  27        9.35       32.01     84.46 o 
  -4   1  27        9.36      -36.76     92.84 o 
  -3   1  27       13.01       80.36    125.62 o 
  -2   1  27        0.27      -62.64     90.19 o 
  -1   1  27       31.19      -37.96     98.46 o 
   0   1  27      363.13      391.40    115.30 o 
   1   1  27        5.01       32.38    105.43 o 
   2   1  27        1.27       56.99    138.58 o 
   3   1  27       20.40      -40.31    100.71 o 
  -5   2  27        1.30       39.69     90.48 o 
  -4   2  27        0.55      250.38    108.35 o 
  -3   2  27       89.73      132.67    106.54 o 
  -2   2  27        0.45       29.19     96.21 o 
  -1   2  27       14.77      -14.25    129.41 o 
   0   2  27       27.59       41.73    164.19 o 
   1   2  27       60.33      -36.82    102.54 o 
   2   2  27        2.53      119.59    105.13 o 
   3   2  27        0.40     -128.09    101.28 o 
  -4   3  27       21.78      197.17     95.57 o 
  -3   3  27        3.98       73.03     95.80 o 
  -2   3  27       57.94       98.69     89.06 o 
  -1   3  27        8.81       82.26    205.50 o 
   0   3  27       41.26     -102.69     99.87 o 
   1   3  27        3.03       17.29    101.87 o 
   2   3  27       11.64     -135.14    100.00 o 
  -2   4  27       81.96      211.41     98.41 o 
  -1   4  27       46.82      380.17    144.65 o 
   0   4  27       36.11      156.69    115.28 o 
  -2   0  28       13.41       61.96    155.76 o 
   0   0  28        4.27      127.93    151.33 o 
  -3   1  28       58.83       42.22    108.70 o 
  -2   1  28        2.88      -93.25    176.62 o 
  -1   1  28       17.52      121.32    181.15 o 
   0   1  28        0.28       43.11    116.64 o 
   1   1  28        0.23      -89.17    111.62 o 
  -2   2  28        8.12      148.87    215.93 o 
  -1   2  28        0.30      -38.76    106.65 o 
   0   2  28        0.32       37.99    112.83 o 
                                                 
